# Supplementary material for: Rumen Mycobiome Thiamine Metabolism Contributes to Subacute Rumen Acidosis Tolerance in Goats Through Enhancing Epithelial Cell Proliferation via IGFBP2/IGF1 Axis Activation
Source: Exploration (Beijing). 2026 Feb 24;6(2):70142. doi: 10.1002/exp2.70142 (PMC13094527; doi:10.1002/exp2.70142)
Supplement: Supplementary file 1 — exp270142‐sup‐0001‐SuppMat.zip. [file EXP2-6-70142-s001.zip]

Archive with 23 entries (23 files):
- Supplemental_Table_S3.xls
- Supplemental_Table_S4.xls
- Supplemental_Table_S5.xls
- Supplemental_Table_S6.xls
- Supplemental_Table_S7.xls
- Supplemental_Table_S8.xls
- Supplemental_Table_S9.xls
- Supplemental_Table_S10.xls
- Supplemental_Table_S11.xls
- Supplemental_Table_S12.xls
- Supplemental figures legend.pdf
- Supplemental_Fig_S1.pdf
- Supplemental_Fig_S2.pdf
- Supplemental_Fig_S3.pdf
- Supplemental_Fig_S4.pdf
- Supplemental_Fig_S5.pdf
- Supplemental_Fig_S6.pdf
- Supplemental_Fig_S7.pdf
- Supplemental_Fig_S8.pdf
- Supplemental_Fig_S9.pdf
- Supplemental_Fig_S10.pdf
- Supplemental_Table_S1.xls
- Supplemental_Table_S2.xls
