# Supplementary material for: Rumen Mycobiome Thiamine Metabolism Contributes to Subacute Rumen Acidosis Tolerance in Goats Through Enhancing Epithelial Cell Proliferation via IGFBP2/IGF1 Axis Activation
Source: Exploration (Beijing). 2026 Feb 24;6(2):70142. doi: 10.1002/exp2.70142 (PMC13094527; doi:10.1002/exp2.70142)
Supplement: Supplementary file 1 — exp270142‐sup‐0001‐SuppMat.zip. [file EXP2-6-70142-s001.zip › Supplemental_Table_S3.xls]

## Sheet: Sheet1
Table S3 Primers and base sequences for real-time quantitative PCR
Gene name	Forward primer	Reverse primer
GAPDH	CGGCACAGTCAAGGCAGAGAAC	CACGTACTCAGCACCAGCATCAC
IGF1	CAGACAGGAATCGTGGATGAGTGC	ACGGACTGAGCGGGCTGAC
IGFBP2	GAGCACCTTTATTCCCTACACATCCC	GCTGCCCGTTCAGAGACATCTTG
IL-1β	GGCTCTCCACCTCCTCTCACAG	TTGTTGTCTCTTTCCTCTCCTTGTACG
IL6	TCTAATAACCACTCCAGCCACAAACAC	ACCTTTGCGTTCTTTACCCACTCG
IL-10	CTCTGCTGGATGACTTTAAGGGTTACC	AGCCTGTGGCATCACCTCCTC
IL17	ACCGCAATGAGGACCCTGAGAG	TGGATGGTGACAGAGTTCATGTGATG
TNF-α	CTCGTATGCCAATGCCCTCAAGG	TGAAGAGGACCTGCGAGTAGATGAG
Cyclin D1	CGAGGAGAACAAGCAGATCA	GTCAGGCGGTGATAGGAGAG
CDK4	TGAGCATCCCAATGTTGT	CCTTGTCCAGATACGTCCT
Cyclin A2	GTACGGCTGGAGTGTTCCTC	ACTTCTCGGGGTTGACGTTC
CDK2	AAGTGGCTGCATCACAAGGA	CTGGCCAAACCACCTCATCT
chi-miR-17-26080	GCGAGCCCACCCAGGG	AGTGCAGGGTCCGAGGTATT
