# Supplementary material for: Rumen Mycobiome Thiamine Metabolism Contributes to Subacute Rumen Acidosis Tolerance in Goats Through Enhancing Epithelial Cell Proliferation via IGFBP2/IGF1 Axis Activation
Source: Exploration (Beijing). 2026 Feb 24;6(2):70142. doi: 10.1002/exp2.70142 (PMC13094527; doi:10.1002/exp2.70142)
Supplement: Supplementary file 1 — exp270142‐sup‐0001‐SuppMat.zip. [file EXP2-6-70142-s001.zip › Supplemental_Table_S4.xls]

## Sheet: Sheet1
Table S4 The KEGG enrichment analyisis of significantly downregulated DEGs in HCS and HCT groups
KEGG enrichment analysis of DEGs downregulated in HCS goats comparing to CON goats
#Term	ID	Input number	Background number	P-Value
Aldosterone synthesis and secretion	chx04925	3	103	0.00111861
Adrenergic signaling in cardiomyocytes	chx04261	3	155	0.00348831
Calcium signaling pathway	chx04020	3	202	0.00718764
Long-term potentiation	chx04720	2	68	0.00804791
Gastric acid secretion	chx04971	2	77	0.0101556
cAMP signaling pathway	chx04024	3	247	0.0123114
Insulin secretion	chx04911	2	88	0.0130261
Gap junction	chx04540	2	89	0.0133027
GnRH signaling pathway	chx04912	2	93	0.0144344
Salivary secretion	chx04970	2	97	0.0156064
Melanogenesis	chx04916	2	100	0.0165115
Circadian entrainment	chx04713	2	100	0.0165115
Pancreatic secretion	chx04972	2	103	0.0174385
Inflammatory mediator regulation of TRP channels	chx04750	2	109	0.0193574
Cholinergic synapse	chx04725	2	113	0.0206839
Oocyte meiosis	chx04114	2	120	0.023094
Neurotrophin signaling pathway	chx04722	2	120	0.023094
Oxytocin signaling pathway	chx04921	2	155	0.0367326
Cushing syndrome	chx04934	2	156	0.0371588
cGMP-PKG signaling pathway	chx04022	2	173	0.0446912
KEGG enrichment analysis of DEGs downregulated in HCT goats comparing to CON goats
#Term	ID	Input number	Background number	P-Value
Viral protein interaction with cytokine and cytokine receptor	chx04061	2	99	0.0312605
Taurine and hypotaurine metabolism	chx00430	1	12	0.0349823
Pantothenate and CoA biosynthesis	chx00770	1	17	0.0481138
