# Supplementary material for: Rumen Mycobiome Thiamine Metabolism Contributes to Subacute Rumen Acidosis Tolerance in Goats Through Enhancing Epithelial Cell Proliferation via IGFBP2/IGF1 Axis Activation
Source: Exploration (Beijing). 2026 Feb 24;6(2):70142. doi: 10.1002/exp2.70142 (PMC13094527; doi:10.1002/exp2.70142)
Supplement: Supplementary file 1 — exp270142‐sup‐0001‐SuppMat.zip. [file EXP2-6-70142-s001.zip › Supplemental_Table_S5.xls]

## Sheet: Sheet1
Table S5 Cell type and number in each cluster
Cluster	CellType	Cell number in this cluster
0	Epithelial cells	8244
1	Epithelial cells	6432
2	Epithelial cells	6246
3	Epithelial cells	5940
4	Epithelial cells	3576
5	Epithelial cells	3486
6	Skeletal muscle	3478
7	CD4+T cells	2896
8	Epithelial cells	2706
9	Epithelial cells	2687
10	Epithelial cells	2340
11	Epithelial cells	2096
12	Smooth muscle	2006
13	Epithelial cells	1837
14	Smooth muscle	1823
15	macrophages	1800
16	Endothelial cells	1675
17	Epithelial cells	1145
18	Endothelial cells	1066
19	adipocytes	1019
20	Endothelial cells	727
21	Smooth muscle	525
22	Endothelial cells	471
23	Epithelial cells	411
24	DC	284
25	Epithelial cells	131
