# Supplementary material for: Rumen Mycobiome Thiamine Metabolism Contributes to Subacute Rumen Acidosis Tolerance in Goats Through Enhancing Epithelial Cell Proliferation via IGFBP2/IGF1 Axis Activation
Source: Exploration (Beijing). 2026 Feb 24;6(2):70142. doi: 10.1002/exp2.70142 (PMC13094527; doi:10.1002/exp2.70142)
Supplement: Supplementary file 1 — exp270142‐sup‐0001‐SuppMat.zip. [file EXP2-6-70142-s001.zip › Supplemental_Table_S6.xls]

## Sheet: Sheet1
Table S6 The number and proportion of different cell types in each sample
Sample	Celltype	Cell number	Sample number	Celltype number	Ratio of sample(%)	Ratio of Celltype(%)	Ratio of sample and Celltype(%)	Sample Stake in Celltype(%)
CON	DC	53	16405	284	25.22	0.44	0.32	25.42
HCT	DC	149	31203	284	47.97	0.44	0.48	37.58
HCS	DC	82	17439	284	26.81	0.44	0.47	37
CON	Adipocytes	187	16405	1019	25.22	1.57	1.14	24.48
HCT	Adipocytes	496	31203	1019	47.97	1.57	1.59	34.14
HCS	Adipocytes	336	17439	1019	26.81	1.57	1.93	41.38
CON	Macrophages	376	16405	1800	25.22	2.77	2.29	28.02
HCT	Macrophages	901	31203	1800	47.97	2.77	2.89	35.31
HCS	Macrophages	523	17439	1800	26.81	2.77	3	36.67
CON	CD4+T cells	474	16405	2896	25.22	4.45	2.89	22.05
HCT	CD4+T cells	1453	31203	2896	47.97	4.45	4.66	35.54
HCS	CD4+T cells	969	17439	2896	26.81	4.45	5.56	42.41
CON	Skeletal muscle	848	16405	3478	25.22	5.35	5.17	32.79
HCT	Skeletal muscle	1773	31203	3478	47.97	5.35	5.68	36.04
HCS	Skeletal muscle	857	17439	3478	26.81	5.35	4.91	31.17
CON	Smooth muscle	944	16405	4354	25.22	6.69	5.75	28.82
HCT	Smooth muscle	2112	31203	4354	47.97	6.69	6.77	33.9
HCS	Smooth muscle	1298	17439	4354	26.81	6.69	7.44	37.28
CON	Endothelial cells	1111	16405	3939	25.22	6.06	6.77	35.27
HCT	Endothelial cells	1498	31203	3939	47.97	6.06	4.8	25
HCS	Endothelial cells	1330	17439	3939	26.81	6.06	7.63	39.72
CON	Epithelial cells	12412	16405	47277	25.22	72.68	75.66	34.73
HCT	Epithelial cells	22821	31203	47277	47.97	72.68	73.14	33.57
HCS	Epithelial cells	12044	17439	47277	26.81	72.68	69.06	31.7
