# Supplementary material for: Rumen Mycobiome Thiamine Metabolism Contributes to Subacute Rumen Acidosis Tolerance in Goats Through Enhancing Epithelial Cell Proliferation via IGFBP2/IGF1 Axis Activation
Source: Exploration (Beijing). 2026 Feb 24;6(2):70142. doi: 10.1002/exp2.70142 (PMC13094527; doi:10.1002/exp2.70142)
Supplement: Supplementary file 1 — exp270142‐sup‐0001‐SuppMat.zip. [file EXP2-6-70142-s001.zip › Supplemental_Table_S7.xls]

## Sheet: Sheet1
Table S7 Maker genes of different type of epithelial cells
Spinous_cell	Basal_cell	Granule_cell
KRT4	UACA	FOS
S100A8	IL1R2	JUNB
S100A9	RBP4	ATF3
KRTDAP	LGALS1	CA3
BPIFA2C	HSD17B2	JUN
WEDC18	S100A4	CLDN1
S100A12	COX1	IER3
KRT6A	SELENBP1	SERTAD1
ENSBTAG00000013507	PTGR1	CCN2
SPINK5	KRT5	BTG1
ENSBTAGO0000048835	ADAMTSL5	KLF4
A2ML1	HMGCS2	ZFP36
GJB2	METTL7A	DCN
LYPD2	KRT14	NFKBIA
SFN	AHCY	F3
KRT6B	ENSBTAG00000021368	GADD45B
PHGR1	COX2	CDKN1A
CSTB	CYTB	IER2
GJA1	BLVRB	GADD45A
ENSBTA00000050581	ND4	JUND
GSTA1	FXYD6	LAPTM4B
COX8B	CCDC80	ENSBTAG00000048781
C7H5orf46	ADH5	SOX4
BPIFA2A	TSPO	EGR1
ENSBTACO0000014329	ENSBTAG00000050377	IER5L
KRT78	ANXA8L1	GADD45G
ENSBTAG00000046944	5-8S-rRNA.4	TOB1
AHCYL2	CHCHD10	HPGD
CKB	HSD17B13	MYC
TGM1	OCIAD2	SELENOP
PRDX6	RARRES2	H3F3B
LYPD3	HADH	CEBPD
C18H190r33	ENSBTAG00000021368	MARCKSL1
AQP3	DHRS7	PPP1R15A
FABP5	IGFBP6	KLF6
ENSBTAG00000050611	ACADSB	ENSBTAG00000050319
BREH1	SERPINB10	ID2
JUP	ATP5F1D	DUSP1
HEBP2	KRT42	FOSB
LY6G6E	ENSBTAG00000037509	IRF1
TMEM79	COX3	UBC
TGM3	MPST	ENSBTAG00000040367
ANXA1	ACADS	TXNIP
CALML5	ENSBTAG00000054234	LMO4
ARG1	ND3	CDKN1C
ENDOU	CMBL	TPT1
S10042	PEBP1	ARL4A
FAM162A	ENSBTAG00000043570	HES1
ECM1	ECHS1	CITED2
IVL	UGT1A1	RPS4X
MPZL2	DUT	ZFP36L1
RBP2	SDHD	PPM1N
TMPRSS11BNL	CDH13	ETS2
MAL	SLC25A6	RPS24
ETHE1	ACAT1	PPDPF
RAB25	RBBP8	DDX5
S100A14	ATP6	EIF1
LY6D	ATP5F1A	IRX3
S100A7	RPL38	TUBB4B
FGFBP1	ENSBTAG00000036116	BASP1
BNIPL	ENSBTAG00000040393	RND3
MGST3	TST	RPS26
PKP1	GSTA1	DIPK2A
CSTB.1	FABP5	TSKU
NT5E	MT2A	IGFBP2
ENSBTAG00000048720	MT1E.1	PDGFA
SULT1A1	HMGCS2	CIRBP
TUBA4A	MGST3	MFAP2
ATP6V1B1	ENSBTAG00000037509	ZFP36L2
METRNL	HSD17B13	ENSBTAG00000050891
MGST1	ACADS	RGS4
ACSF2	COX8B	EIF4A2
S100A11	SLC16A1	CCNL1
DYNLL1	PRDX5	EEF1A1
S100A16	BSG	RPS3A
SMIM5	S100A4	HSPA5
COX7A2	ENSBTAG00000051812	RPS12
H2AFJ	FGFBP1	ENSBTAG00000016347
TMEM45B	CMBL	TSC22D3
GLRX	PRDX6	DDIT3
TMEM229B	MT1E	DLK2
CYP51A1	KRT6A	RPL9
SDR16C5	CHCHD10	PNRC1
DSG3	BREH1	TATDN1
PSAP	ETHE1	PFDN5
FABP4	KRT17	RPL26
CYCS	MGST1	PABPC1
AGPAT2	CKMT1A	TIPARP
CBR3	MAOA	EIF3M
PERP	S100A2	EIF3E
CLCA2	ENSBTAG00000039289	PLPP3
CKMT1A	RBP4	ENSBTAG00000053829
ZNF750	BDH1	ATF4
EPHA1	FABP4	CTNNBIP1
CYP2C18	MCR1P2	NQO2
ANK3	FAM162A	NSA2
VSIG10L	CYCS	ENSBTAG00000051151
CDH1	LDHA	CCDC3
ELF5	COX6A1	KRT7
CLTB	COX7A2	TIMP2
	SLC14A1	UACA
	SERPINB10	5-8S-rRNA.4
	CYC1	ZFP36L2
	S100A12	TXNIP
	CA1	FGFR2
	COX1	CCDC3
	CYP26A1	NQO2
	ENSBTAG00000021368	CA3
	DHES7	ENSBTAG00000051082
	UQCR10	ENSBTAG00000052759
	ENSBTAG00000039722	ITPR2
	AHCYL2	SYNE2
	ATP5MF	PNISR
	ENSBTAG00000039555	COL17A1
	GSTP1.1	ENSBTAG00000052187
	ATP5MC3	TUT4
	IMPA2	PLAC8
	CYTB	HPGD
	GLRX	ENSBTAG00000053829
	LGALS1	RGS4
	ACAT1	RACK1
	KRT14	RPLP1
	ATP5F1B	DHRS3
	UQCRC1	CIRBP
	S100A8	PDGFA
	COX5B	SERTAD4
	ALDH1A1	DDX17
	ACOT2	ENSBTAG00000052394
	ENSBTAG00000047265	CDKN1C
	UQCR11	ENSBTAG00000051191
	SULT1A1	PFDN5
	ENSBTAG00000050377	IRX3
	ATP5IF1	ATRX
	ECHS1	RPL17
	HSD17B2	DLL1
	NDUFV1	HOXC6
	CRIP1	TATDN1
	ND3	SSR2
	MGC148714	CCNI
	ACAA2	RPL37
	UQCRB	JAG1
	BLVRB	LUC7L3
	ND4	TPT1
	COX5A	RBPJ
	ATP5MPL	LAPTM4B
	HADH	PIK3R1
	HMGCL	ENSBTAG00000048781
	MDH2	NSA2
	ANXA8L1	BTBD7
	COX2	RPL35A
	ATP5F1A	CDH13
	NDUF87	RPL39
	UGT1A1	KAT6B
	GSTM1.1	LRP4
	IL1R2	RPS24
	GJA1	PERMT1
	ACSF2	MARCKS
	NDUFS7	RPL18
	S100A10	RPS27
	PCNA	ASH1L
	MCM5	CD44
	MCM3	ENSBTAG00000023792
	UHRF1	RPS8
	MCM4	JAG2
	MCM2	PTPRZ1
	SMC2	RPS19
	DTYMK	ENSBTAG00000016347
	H2AFZ	DLK2
	TK1	NKTR
	TUBA1B	RPL26
	TXN	PNN
	MCM7	EIF3E
	RRM2	EIF3M
	GMNN	EEF2
	SIVA1	RPS11
	DUT	RPS5
	STMN1	N4BP2L1
	RPA3	NSMCE1
	S100A12	EGR1
	ACACB	ATF3
	DEK	FOSB
	NASP	ZFP36
	RANBP1	JUNB
	LY6D	JUN
	MIF	PDK4
	FABP5	FOS
	DNMT1	KLF6
	NXT1	RCAN1
	LSM4	JUND
	BPIFA2A	KLF4
	PHGDH	DUSP1
	PRDX1	UBC
	TYMS	CDKN1A
	HSPA8	ERRFI1
	PKM	IER2
	RRM1	PPP1R15A
	BRCA2	GADD45A
	CYCS	TOB1
	ATP5MC3	IER3
	ATP5MC1	HSPA5
	RAN	RND3
	SLC25A5	ZFP36L2
	SNRPD1	CCNL1
	GINS2	TIPARP
	RNASEH2A	ETS2
	GAPDH	CLDN4
	DHFR	ZFP36Z1
	MCM6	MYC
	RPA2	GADD45B
	S100A7	BHLHE40
	RFC2	BTG1
	NT5C	VMP1
	CDCA7	SERTAD1
	RMI2	HES1
	NME2	KLF10
	ALDOA	ADM
	ENSBTAG00000038330	NFKBIZ
	ENSBTAG00000047265	NR4A1
	SLBP	FAM71A
	TPI1	MAFF
	DAPL1	IRF1
	COX7A2	CLDN1
	SNRPB	SLC20A1
	PCLAF	FGFR2
	CRIP1	RAP2B
	PSMA7	HIST1H2AC
	UQCR11	DNAJB1
	IGFBP2	JMJD1C
	HMGB1	TM4SF1
	UQCRQ	PLK2
	FBL	ND6
	CENPX	CEBPD
	PFN1	CCN1
	SNRNP25	ENSBTAG00000052187
	ENSBTAG00000054234	TRIB1
	CCT6A	DDX5
	BID	DDIT3
	YBX1	CITED2
	NOP56	NFKBIA
	DAD1	THBS1
	ALYREF	COL17A1
	ATP5IF1	SLC38A2
	SMC1A	RND1
	RNASEH2C	ENSBTAG00000052759
	CYC1	PRAG1
	PRDX6	NQO2
	POLD1	ENSBTAG00000050319
	HSPD1	SAT1
	BOLA3	H3F3B
	KRT14	ND1
	CKMT1A	ENSBTAG00000050891
	ATP5F1E	DLL1
	ENO1	UACA
	CHCHD2	PCF11
	GSTM3	ENSBTAG00000051082
	MT2A	MCL1
	NDUFS6	PPM1N
	PPIA	AREG
	SELENBP1	RBPJ
		IER5L
		PNEC1
		CCDC3
		SGK1
		ENSBTAG00000048781
		ND2
		RESF1
		LMO4
		IRX3
		CCN2
		PABPC1
		ND3
		BRD2
		DLK2
		AFF4
		HBEGF
		DHRS3
		DUSP6
		TPT1
