# Supplementary material for: Rumen Mycobiome Thiamine Metabolism Contributes to Subacute Rumen Acidosis Tolerance in Goats Through Enhancing Epithelial Cell Proliferation via IGFBP2/IGF1 Axis Activation
Source: Exploration (Beijing). 2026 Feb 24;6(2):70142. doi: 10.1002/exp2.70142 (PMC13094527; doi:10.1002/exp2.70142)
Supplement: Supplementary file 1 — exp270142‐sup‐0001‐SuppMat.zip. [file EXP2-6-70142-s001.zip › Supplemental_Table_S8.xls]

## Sheet: Sheet1
Table S8 The number and proportion of different cell types of epithelial cells in each sample
Sample	Celltype	Cell number	Sample number	Celltype number	Ratio of sample(%)	Ratio of Celltype(%)	Ratio of sample and Celltype(%)	Sample Stake in Celltype(%)
HCT	Spinous cell	4491	22821	10201	48.27	21.58	19.68	29.7
HCS	Spinous cell	2342	12044	10201	25.48	21.58	19.45	29.35
CON	Spinous cell	3368	12412	10201	26.25	21.58	27.14	40.95
HCT	Basal cell	8084	22821	14341	48.27	30.33	35.42	40.9
HCS	Basal cell	3155	12044	14341	25.48	30.33	26.2	30.25
CON	Basal cell	3102	12412	14341	26.25	30.33	24.99	28.86
HCT	Granule cell	10246	22821	22735	48.27	48.09	44.9	30.52
HCS	Granule cell	6547	12044	22735	25.48	48.09	54.36	36.95
CON	Granule cell	5942	12412	22735	26.25	48.09	47.87	32.54
