# Supplementary material for: Rumen Mycobiome Thiamine Metabolism Contributes to Subacute Rumen Acidosis Tolerance in Goats Through Enhancing Epithelial Cell Proliferation via IGFBP2/IGF1 Axis Activation
Source: Exploration (Beijing). 2026 Feb 24;6(2):70142. doi: 10.1002/exp2.70142 (PMC13094527; doi:10.1002/exp2.70142)
Supplement: Supplementary file 1 — exp270142‐sup‐0001‐SuppMat.zip. [file EXP2-6-70142-s001.zip › Supplemental_Table_S9.xls]

## Sheet: Sheet1
Table S9 The species and taxonomy of rumen fungi identified by NR database
Domain	Kingdom	Phylum	Class	Order	Family	Genus	Species	Total_reads	Percent
d__Eukaryota	k__Fungi	p__Ascomycota	c__Dothideomycetes	o__Acrospermales	f__Acrospermaceae	g__Pseudovirgaria	s__Pseudovirgaria_hyperparasitica	46	0.000265549
d__Eukaryota	k__Fungi	p__Ascomycota	c__Dothideomycetes	o__Aulographales	f__Aulographaceae	g__Aulographum	s__Aulographum_hederae	2	1.15456e-05
d__Eukaryota	k__Fungi	p__Ascomycota	c__Dothideomycetes	o__Botryosphaeriales	f__Aplosporellaceae	g__Aplosporella	s__Aplosporella_prunicola	18	0.00010391
d__Eukaryota	k__Fungi	p__Ascomycota	c__Dothideomycetes	o__Botryosphaeriales	f__Botryosphaeriaceae	g__Lasiodiplodia	s__Lasiodiplodia_theobromae	44	0.000254003
d__Eukaryota	k__Fungi	p__Ascomycota	c__Dothideomycetes	o__Botryosphaeriales	f__Botryosphaeriaceae	g__Macrophomina	s__Macrophomina_phaseolina	38	0.000219367
d__Eukaryota	k__Fungi	p__Ascomycota	c__Dothideomycetes	o__Botryosphaeriales	f__Saccharataceae	g__Saccharata	s__Saccharata_proteae	62	0.000357914
d__Eukaryota	k__Fungi	p__Ascomycota	c__Dothideomycetes	o__Capnodiales	f__Capnodiaceae	g__Polychaeton	s__Polychaeton_citri	146	0.00084283
d__Eukaryota	k__Fungi	p__Ascomycota	c__Dothideomycetes	o__Capnodiales	f__Piedraiaceae	g__Piedraia	s__Piedraia_hortae	6	3.46368e-05
d__Eukaryota	k__Fungi	p__Ascomycota	c__Dothideomycetes	o__Dothideales	f__Dothioraceae	g__Delphinella	s__Delphinella_strobiligena	84	0.000484916
d__Eukaryota	k__Fungi	p__Ascomycota	c__Dothideomycetes	o__Dothideales	f__Saccotheciaceae	g__Aureobasidium	s__Aureobasidium_pullulans	154	0.000889012
d__Eukaryota	k__Fungi	p__Ascomycota	c__Dothideomycetes	o__Dothideales	f__Saccotheciaceae	g__Aureobasidium	s__Aureobasidium_subglaciale	1366	0.00788565
d__Eukaryota	k__Fungi	p__Ascomycota	c__Dothideomycetes	o__Lineolatales	f__Lineolataceae	g__Lineolata	s__Lineolata_rhizophorae	18	0.00010391
d__Eukaryota	k__Fungi	p__Ascomycota	c__Dothideomycetes	o__Microthyriales	f__Microthyriaceae	g__Microthyrium	s__Microthyrium_microscopicum	2	1.15456e-05
d__Eukaryota	k__Fungi	p__Ascomycota	c__Dothideomycetes	o__Mycosphaerellales	f__Mycosphaerellaceae	g__Cercospora	s__Cercospora_beticola	52	0.000300186
d__Eukaryota	k__Fungi	p__Ascomycota	c__Dothideomycetes	o__Mycosphaerellales	f__Mycosphaerellaceae	g__Pseudocercospora	s__Pseudocercospora_eumusae	6	3.46368e-05
d__Eukaryota	k__Fungi	p__Ascomycota	c__Dothideomycetes	o__Mycosphaerellales	f__Mycosphaerellaceae	g__Zymoseptoria	s__Zymoseptoria_tritici	38	0.000219367
d__Eukaryota	k__Fungi	p__Ascomycota	c__Dothideomycetes	o__Mycosphaerellales	f__Teratosphaeriaceae	g__Acidomyces	s__Acidomyces_sp._'richmondensis'	32	0.00018473
d__Eukaryota	k__Fungi	p__Ascomycota	c__Dothideomycetes	o__Mycosphaerellales	f__Teratosphaeriaceae	g__Hortaea	s__Hortaea_werneckii	52	0.000300186
d__Eukaryota	k__Fungi	p__Ascomycota	c__Dothideomycetes	o__Myriangiales	f__Elsinoaceae	g__Elsinoe	s__Elsinoe_fawcettii	12	6.92737e-05
d__Eukaryota	k__Fungi	p__Ascomycota	c__Dothideomycetes	o__Pleosporales	f__Amniculicolaceae	g__Amniculicola	s__Amniculicola_lignicola	14	8.08193e-05
d__Eukaryota	k__Fungi	p__Ascomycota	c__Dothideomycetes	o__Pleosporales	f__Corynesporascaceae	g__Corynespora	s__Corynespora_cassiicola	164	0.00094674
d__Eukaryota	k__Fungi	p__Ascomycota	c__Dothideomycetes	o__Pleosporales	f__Cucurbitariaceae	g__Cucurbitaria	s__Cucurbitaria_berberidis	22	0.000127002
d__Eukaryota	k__Fungi	p__Ascomycota	c__Dothideomycetes	o__Pleosporales	f__Cucurbitariaceae	g__Pyrenochaeta	s__Pyrenochaeta_sp._DS3sAY3a	10	5.77281e-05
d__Eukaryota	k__Fungi	p__Ascomycota	c__Dothideomycetes	o__Pleosporales	f__Delitschiaceae	g__Delitschia	s__Delitschia_confertaspora	48	0.000277095
d__Eukaryota	k__Fungi	p__Ascomycota	c__Dothideomycetes	o__Pleosporales	f__Didymellaceae	g__Didymella	s__Didymella_heteroderae	10	5.77281e-05
d__Eukaryota	k__Fungi	p__Ascomycota	c__Dothideomycetes	o__Pleosporales	f__Didymellaceae	g__Didymella	s__Didymella_keratinophila	64	0.00036946
d__Eukaryota	k__Fungi	p__Ascomycota	c__Dothideomycetes	o__Pleosporales	f__Didymellaceae	g__Epicoccum	s__Epicoccum_nigrum	74	0.000427188
d__Eukaryota	k__Fungi	p__Ascomycota	c__Dothideomycetes	o__Pleosporales	f__Didymosphaeriaceae	g__Bimuria	s__Bimuria_novae-zelandiae	70	0.000404096
d__Eukaryota	k__Fungi	p__Ascomycota	c__Dothideomycetes	o__Pleosporales	f__Didymosphaeriaceae	g__Paraphaeosphaeria	s__Paraphaeosphaeria_sporulosa	30	0.000173184
d__Eukaryota	k__Fungi	p__Ascomycota	c__Dothideomycetes	o__Pleosporales	f__Lindgomycetaceae	g__Lindgomyces	s__Lindgomyces_ingoldianus	10	5.77281e-05
d__Eukaryota	k__Fungi	p__Ascomycota	c__Dothideomycetes	o__Pleosporales	f__Lophiostomataceae	g__Lophiostoma	s__Lophiostoma_macrostomum	6	3.46368e-05
d__Eukaryota	k__Fungi	p__Ascomycota	c__Dothideomycetes	o__Pleosporales	f__Massarinaceae	g__Stagonospora	s__Stagonospora_sp._SRC1lsM3a	4	2.30912e-05
d__Eukaryota	k__Fungi	p__Ascomycota	c__Dothideomycetes	o__Pleosporales	f__Melanommataceae	g__Melanomma_f__Melanommataceae	s__Melanomma_pulvis-pyrius	10	5.77281e-05
d__Eukaryota	k__Fungi	p__Ascomycota	c__Dothideomycetes	o__Pleosporales	f__Phaeosphaeriaceae	g__Parastagonospora	s__Parastagonospora_nodorum	14	8.08193e-05
d__Eukaryota	k__Fungi	p__Ascomycota	c__Dothideomycetes	o__Pleosporales	f__Phaeosphaeriaceae	g__Setomelanomma	s__Setomelanomma_holmii	76	0.000438733
d__Eukaryota	k__Fungi	p__Ascomycota	c__Dothideomycetes	o__Pleosporales	f__Pleomassariaceae	g__Pleomassaria	s__Pleomassaria_siparia	36	0.000207821
d__Eukaryota	k__Fungi	p__Ascomycota	c__Dothideomycetes	o__Pleosporales	f__Pleosporaceae	g__Alternaria	s__Alternaria_arborescens	48	0.000277095
d__Eukaryota	k__Fungi	p__Ascomycota	c__Dothideomycetes	o__Pleosporales	f__Pleosporaceae	g__Alternaria	s__Alternaria_gaisen	4	2.30912e-05
d__Eukaryota	k__Fungi	p__Ascomycota	c__Dothideomycetes	o__Pleosporales	f__Pleosporaceae	g__Alternaria	s__Alternaria_tenuissima	24	0.000138547
d__Eukaryota	k__Fungi	p__Ascomycota	c__Dothideomycetes	o__Pleosporales	f__Pleosporaceae	g__Bipolaris	s__Bipolaris_maydis	2	1.15456e-05
d__Eukaryota	k__Fungi	p__Ascomycota	c__Dothideomycetes	o__Pleosporales	f__Pleosporaceae	g__Bipolaris	s__Bipolaris_sorokiniana	4	2.30912e-05
d__Eukaryota	k__Fungi	p__Ascomycota	c__Dothideomycetes	o__Pleosporales	f__Pleosporaceae	g__Bipolaris	s__Bipolaris_zeicola	2	1.15456e-05
d__Eukaryota	k__Fungi	p__Ascomycota	c__Dothideomycetes	o__Pleosporales	f__Pleosporaceae	g__Curvularia	s__Curvularia_kusanoi	78	0.000450279
d__Eukaryota	k__Fungi	p__Ascomycota	c__Dothideomycetes	o__Pleosporales	f__Pleosporaceae	g__Pyrenophora	s__Pyrenophora_teres	14	8.08193e-05
d__Eukaryota	k__Fungi	p__Ascomycota	c__Dothideomycetes	o__Pleosporales	f__Sporormiaceae	g__Westerdykella	s__Westerdykella_ornata	68	0.000392551
d__Eukaryota	k__Fungi	p__Ascomycota	c__Dothideomycetes	o__Pleosporales	f__Trematosphaeriaceae	g__Trematosphaeria	s__Trematosphaeria_pertusa	24	0.000138547
d__Eukaryota	k__Fungi	p__Ascomycota	c__Dothideomycetes	o__Pleosporales	f__unclassified_o__Pleosporales	g__Aaosphaeria	s__Aaosphaeria_arxii	26	0.000150093
d__Eukaryota	k__Fungi	p__Ascomycota	c__Dothideomycetes	o__Trypetheliales	f__Trypetheliaceae	g__Viridothelium	s__Viridothelium_virens	2	1.15456e-05
d__Eukaryota	k__Fungi	p__Ascomycota	c__Dothideomycetes	o__Venturiales	f__Cylindrosympodiaceae	g__Tothia	s__Tothia_fuscella	72	0.000415642
d__Eukaryota	k__Fungi	p__Ascomycota	c__Dothideomycetes	o__Venturiales	f__Sympoventuriaceae	g__Verruconis	s__Verruconis_gallopava	6	3.46368e-05
d__Eukaryota	k__Fungi	p__Ascomycota	c__Dothideomycetes	o__Venturiales	f__Venturiaceae	g__Venturia_f__Venturiaceae	s__Venturia_effusa	40	0.000230912
d__Eukaryota	k__Fungi	p__Ascomycota	c__Dothideomycetes	o__Venturiales	f__Venturiaceae	g__Venturia_f__Venturiaceae	s__Venturia_inaequalis	274	0.00158175
d__Eukaryota	k__Fungi	p__Ascomycota	c__Dothideomycetes	o__Venturiales	f__Venturiaceae	g__Venturia_f__Venturiaceae	s__Venturia_nashicola	142	0.000819738
d__Eukaryota	k__Fungi	p__Ascomycota	c__Dothideomycetes	o__unclassified_c__Dothideomycetes	f__Gloniaceae	g__Cenococcum	s__Cenococcum_geophilum	32	0.00018473
d__Eukaryota	k__Fungi	p__Ascomycota	c__Dothideomycetes	o__unclassified_c__Dothideomycetes	f__Gloniaceae	g__Glonium	s__Glonium_stellatum	140	0.000808193
d__Eukaryota	k__Fungi	p__Ascomycota	c__Dothideomycetes	o__unclassified_c__Dothideomycetes	f__Pseudoperisporiaceae	g__Lizonia	s__Lizonia_empirigonia	24	0.000138547
d__Eukaryota	k__Fungi	p__Ascomycota	c__Dothideomycetes	o__unclassified_c__Dothideomycetes	f__Zopfiaceae	g__Zopfia	s__Zopfia_rhizophila	52	0.000300186
d__Eukaryota	k__Fungi	p__Ascomycota	c__Dothideomycetes	o__unclassified_c__Dothideomycetes	f__unclassified_c__Dothideomycetes	g__Bonordeniella_r__root	s__Coniosporium_apollinis	12	6.92737e-05
d__Eukaryota	k__Fungi	p__Ascomycota	c__Eurotiomycetes	o__Chaetothyriales	f__Herpotrichiellaceae	g__Capronia	s__Capronia_coronata	66	0.000381005
d__Eukaryota	k__Fungi	p__Ascomycota	c__Eurotiomycetes	o__Chaetothyriales	f__Herpotrichiellaceae	g__Cladophialophora	s__Cladophialophora_bantiana	44	0.000254003
d__Eukaryota	k__Fungi	p__Ascomycota	c__Eurotiomycetes	o__Chaetothyriales	f__Herpotrichiellaceae	g__Cladophialophora	s__Cladophialophora_carrionii	58	0.000334823
d__Eukaryota	k__Fungi	p__Ascomycota	c__Eurotiomycetes	o__Chaetothyriales	f__Herpotrichiellaceae	g__Cladophialophora	s__Cladophialophora_immunda	84	0.000484916
d__Eukaryota	k__Fungi	p__Ascomycota	c__Eurotiomycetes	o__Chaetothyriales	f__Herpotrichiellaceae	g__Cladophialophora	s__Cladophialophora_yegresii	10	5.77281e-05
d__Eukaryota	k__Fungi	p__Ascomycota	c__Eurotiomycetes	o__Chaetothyriales	f__Herpotrichiellaceae	g__Exophiala	s__Exophiala_aquamarina	58	0.000334823
d__Eukaryota	k__Fungi	p__Ascomycota	c__Eurotiomycetes	o__Chaetothyriales	f__Herpotrichiellaceae	g__Exophiala	s__Exophiala_dermatitidis	32	0.00018473
d__Eukaryota	k__Fungi	p__Ascomycota	c__Eurotiomycetes	o__Chaetothyriales	f__Herpotrichiellaceae	g__Exophiala	s__Exophiala_oligosperma	18	0.00010391
d__Eukaryota	k__Fungi	p__Ascomycota	c__Eurotiomycetes	o__Chaetothyriales	f__Herpotrichiellaceae	g__Fonsecaea	s__Fonsecaea_erecta	2	1.15456e-05
d__Eukaryota	k__Fungi	p__Ascomycota	c__Eurotiomycetes	o__Chaetothyriales	f__unclassified_o__Chaetothyriales	g__unclassified_o__Chaetothyriales	s__Chaetothyriales_sp._CBS_132003	20	0.000115456
d__Eukaryota	k__Fungi	p__Ascomycota	c__Eurotiomycetes	o__Chaetothyriales	f__unclassified_o__Chaetothyriales	g__unclassified_o__Chaetothyriales	s__Chaetothyriales_sp._CBS_134916	206	0.0011892
d__Eukaryota	k__Fungi	p__Ascomycota	c__Eurotiomycetes	o__Chaetothyriales	f__unclassified_o__Chaetothyriales	g__unclassified_o__Chaetothyriales	s__Chaetothyriales_sp._CBS_134920	22	0.000127002
d__Eukaryota	k__Fungi	p__Ascomycota	c__Eurotiomycetes	o__Chaetothyriales	f__unclassified_o__Chaetothyriales	g__unclassified_o__Chaetothyriales	s__Chaetothyriales_sp._CBS_135597	12	6.92737e-05
d__Eukaryota	k__Fungi	p__Ascomycota	c__Eurotiomycetes	o__Eurotiales	f__Aspergillaceae	g__Aspergillus	s__Aspergillus_aculeatinus	46	0.000265549
d__Eukaryota	k__Fungi	p__Ascomycota	c__Eurotiomycetes	o__Eurotiales	f__Aspergillaceae	g__Aspergillus	s__Aspergillus_aculeatus	28	0.000161639
d__Eukaryota	k__Fungi	p__Ascomycota	c__Eurotiomycetes	o__Eurotiales	f__Aspergillaceae	g__Aspergillus	s__Aspergillus_alliaceus	18	0.00010391
d__Eukaryota	k__Fungi	p__Ascomycota	c__Eurotiomycetes	o__Eurotiales	f__Aspergillaceae	g__Aspergillus	s__Aspergillus_awamori	8	4.61824e-05
d__Eukaryota	k__Fungi	p__Ascomycota	c__Eurotiomycetes	o__Eurotiales	f__Aspergillaceae	g__Aspergillus	s__Aspergillus_bertholletiae	48	0.000277095
d__Eukaryota	k__Fungi	p__Ascomycota	c__Eurotiomycetes	o__Eurotiales	f__Aspergillaceae	g__Aspergillus	s__Aspergillus_bombycis	176	0.00101601
d__Eukaryota	k__Fungi	p__Ascomycota	c__Eurotiomycetes	o__Eurotiales	f__Aspergillaceae	g__Aspergillus	s__Aspergillus_brasiliensis	18	0.00010391
d__Eukaryota	k__Fungi	p__Ascomycota	c__Eurotiomycetes	o__Eurotiales	f__Aspergillaceae	g__Aspergillus	s__Aspergillus_brunneoviolaceus	50	0.00028864
d__Eukaryota	k__Fungi	p__Ascomycota	c__Eurotiomycetes	o__Eurotiales	f__Aspergillaceae	g__Aspergillus	s__Aspergillus_calidoustus	10	5.77281e-05
d__Eukaryota	k__Fungi	p__Ascomycota	c__Eurotiomycetes	o__Eurotiales	f__Aspergillaceae	g__Aspergillus	s__Aspergillus_clavatus	34	0.000196275
d__Eukaryota	k__Fungi	p__Ascomycota	c__Eurotiomycetes	o__Eurotiales	f__Aspergillaceae	g__Aspergillus	s__Aspergillus_coremiiformis	4	2.30912e-05
d__Eukaryota	k__Fungi	p__Ascomycota	c__Eurotiomycetes	o__Eurotiales	f__Aspergillaceae	g__Aspergillus	s__Aspergillus_cristatus	52	0.000300186
d__Eukaryota	k__Fungi	p__Ascomycota	c__Eurotiomycetes	o__Eurotiales	f__Aspergillaceae	g__Aspergillus	s__Aspergillus_flavus	26	0.000150093
d__Eukaryota	k__Fungi	p__Ascomycota	c__Eurotiomycetes	o__Eurotiales	f__Aspergillaceae	g__Aspergillus	s__Aspergillus_fumigatiaffinis	16	9.23649e-05
d__Eukaryota	k__Fungi	p__Ascomycota	c__Eurotiomycetes	o__Eurotiales	f__Aspergillaceae	g__Aspergillus	s__Aspergillus_fumigatus	86	0.000496461
d__Eukaryota	k__Fungi	p__Ascomycota	c__Eurotiomycetes	o__Eurotiales	f__Aspergillaceae	g__Aspergillus	s__Aspergillus_heteromorphus	114	0.0006581
d__Eukaryota	k__Fungi	p__Ascomycota	c__Eurotiomycetes	o__Eurotiales	f__Aspergillaceae	g__Aspergillus	s__Aspergillus_homomorphus	6	3.46368e-05
d__Eukaryota	k__Fungi	p__Ascomycota	c__Eurotiomycetes	o__Eurotiales	f__Aspergillaceae	g__Aspergillus	s__Aspergillus_ibericus	10	5.77281e-05
d__Eukaryota	k__Fungi	p__Ascomycota	c__Eurotiomycetes	o__Eurotiales	f__Aspergillaceae	g__Aspergillus	s__Aspergillus_indologenus	8	4.61824e-05
d__Eukaryota	k__Fungi	p__Ascomycota	c__Eurotiomycetes	o__Eurotiales	f__Aspergillaceae	g__Aspergillus	s__Aspergillus_lentulus	188	0.00108529
d__Eukaryota	k__Fungi	p__Ascomycota	c__Eurotiomycetes	o__Eurotiales	f__Aspergillaceae	g__Aspergillus	s__Aspergillus_leporis	74	0.000427188
d__Eukaryota	k__Fungi	p__Ascomycota	c__Eurotiomycetes	o__Eurotiales	f__Aspergillaceae	g__Aspergillus	s__Aspergillus_luchuensis	384	0.00221676
d__Eukaryota	k__Fungi	p__Ascomycota	c__Eurotiomycetes	o__Eurotiales	f__Aspergillaceae	g__Aspergillus	s__Aspergillus_nidulans	106	0.000611917
d__Eukaryota	k__Fungi	p__Ascomycota	c__Eurotiomycetes	o__Eurotiales	f__Aspergillaceae	g__Aspergillus	s__Aspergillus_niger	948	0.00547262
d__Eukaryota	k__Fungi	p__Ascomycota	c__Eurotiomycetes	o__Eurotiales	f__Aspergillaceae	g__Aspergillus	s__Aspergillus_novofumigatus	50	0.00028864
d__Eukaryota	k__Fungi	p__Ascomycota	c__Eurotiomycetes	o__Eurotiales	f__Aspergillaceae	g__Aspergillus	s__Aspergillus_oryzae	6	3.46368e-05
d__Eukaryota	k__Fungi	p__Ascomycota	c__Eurotiomycetes	o__Eurotiales	f__Aspergillaceae	g__Aspergillus	s__Aspergillus_ruber	2	1.15456e-05
d__Eukaryota	k__Fungi	p__Ascomycota	c__Eurotiomycetes	o__Eurotiales	f__Aspergillaceae	g__Aspergillus	s__Aspergillus_saccharolyticus	10	5.77281e-05
d__Eukaryota	k__Fungi	p__Ascomycota	c__Eurotiomycetes	o__Eurotiales	f__Aspergillaceae	g__Aspergillus	s__Aspergillus_sclerotialis	2	1.15456e-05
d__Eukaryota	k__Fungi	p__Ascomycota	c__Eurotiomycetes	o__Eurotiales	f__Aspergillaceae	g__Aspergillus	s__Aspergillus_sclerotiicarbonarius	50	0.00028864
d__Eukaryota	k__Fungi	p__Ascomycota	c__Eurotiomycetes	o__Eurotiales	f__Aspergillaceae	g__Aspergillus	s__Aspergillus_sclerotioniger	10	5.77281e-05
d__Eukaryota	k__Fungi	p__Ascomycota	c__Eurotiomycetes	o__Eurotiales	f__Aspergillaceae	g__Aspergillus	s__Aspergillus_sp._HF37	122	0.000704282
d__Eukaryota	k__Fungi	p__Ascomycota	c__Eurotiomycetes	o__Eurotiales	f__Aspergillaceae	g__Aspergillus	s__Aspergillus_taichungensis	62	0.000357914
d__Eukaryota	k__Fungi	p__Ascomycota	c__Eurotiomycetes	o__Eurotiales	f__Aspergillaceae	g__Aspergillus	s__Aspergillus_tamarii	6	3.46368e-05
d__Eukaryota	k__Fungi	p__Ascomycota	c__Eurotiomycetes	o__Eurotiales	f__Aspergillaceae	g__Aspergillus	s__Aspergillus_terreus	12	6.92737e-05
d__Eukaryota	k__Fungi	p__Ascomycota	c__Eurotiomycetes	o__Eurotiales	f__Aspergillaceae	g__Aspergillus	s__Aspergillus_turcosus	4	2.30912e-05
d__Eukaryota	k__Fungi	p__Ascomycota	c__Eurotiomycetes	o__Eurotiales	f__Aspergillaceae	g__Aspergillus	s__Aspergillus_vadensis	28	0.000161639
d__Eukaryota	k__Fungi	p__Ascomycota	c__Eurotiomycetes	o__Eurotiales	f__Aspergillaceae	g__Aspergillus	s__Aspergillus_violaceofuscus	2	1.15456e-05
d__Eukaryota	k__Fungi	p__Ascomycota	c__Eurotiomycetes	o__Eurotiales	f__Aspergillaceae	g__Penicilliopsis	s__Penicilliopsis_zonata	80	0.000461824
d__Eukaryota	k__Fungi	p__Ascomycota	c__Eurotiomycetes	o__Eurotiales	f__Aspergillaceae	g__Penicillium	s__Penicillium_camemberti	8	4.61824e-05
d__Eukaryota	k__Fungi	p__Ascomycota	c__Eurotiomycetes	o__Eurotiales	f__Aspergillaceae	g__Penicillium	s__Penicillium_digitatum	8	4.61824e-05
d__Eukaryota	k__Fungi	p__Ascomycota	c__Eurotiomycetes	o__Eurotiales	f__Aspergillaceae	g__Penicillium	s__Penicillium_expansum	40	0.000230912
d__Eukaryota	k__Fungi	p__Ascomycota	c__Eurotiomycetes	o__Eurotiales	f__Aspergillaceae	g__Penicillium	s__Penicillium_flavigenum	4	2.30912e-05
d__Eukaryota	k__Fungi	p__Ascomycota	c__Eurotiomycetes	o__Eurotiales	f__Aspergillaceae	g__Penicillium	s__Penicillium_griseofulvum	8	4.61824e-05
d__Eukaryota	k__Fungi	p__Ascomycota	c__Eurotiomycetes	o__Eurotiales	f__Aspergillaceae	g__Penicillium	s__Penicillium_italicum	146	0.00084283
d__Eukaryota	k__Fungi	p__Ascomycota	c__Eurotiomycetes	o__Eurotiales	f__Aspergillaceae	g__Penicillium	s__Penicillium_nalgiovense	2	1.15456e-05
d__Eukaryota	k__Fungi	p__Ascomycota	c__Eurotiomycetes	o__Eurotiales	f__Aspergillaceae	g__Penicillium	s__Penicillium_nordicum	4	2.30912e-05
d__Eukaryota	k__Fungi	p__Ascomycota	c__Eurotiomycetes	o__Eurotiales	f__Aspergillaceae	g__Penicillium	s__Penicillium_polonicum	686	0.00396014
d__Eukaryota	k__Fungi	p__Ascomycota	c__Eurotiomycetes	o__Eurotiales	f__Aspergillaceae	g__Penicillium	s__Penicillium_rubens	152	0.000877466
d__Eukaryota	k__Fungi	p__Ascomycota	c__Eurotiomycetes	o__Eurotiales	f__Aspergillaceae	g__Penicillium	s__Penicillium_sp._str._#12	8	4.61824e-05
d__Eukaryota	k__Fungi	p__Ascomycota	c__Eurotiomycetes	o__Eurotiales	f__Aspergillaceae	g__Penicillium	s__Penicillium_steckii	44	0.000254003
d__Eukaryota	k__Fungi	p__Ascomycota	c__Eurotiomycetes	o__Eurotiales	f__Aspergillaceae	g__Penicillium	s__Penicillium_vulpinum	32	0.00018473
d__Eukaryota	k__Fungi	p__Ascomycota	c__Eurotiomycetes	o__Eurotiales	f__Elaphomycetaceae	g__Elaphomyces	s__Elaphomyces_granulatus	84	0.000484916
d__Eukaryota	k__Fungi	p__Ascomycota	c__Eurotiomycetes	o__Eurotiales	f__Thermoascaceae	g__Byssochlamys	s__Byssochlamys_spectabilis	340	0.00196275
d__Eukaryota	k__Fungi	p__Ascomycota	c__Eurotiomycetes	o__Eurotiales	f__Trichocomaceae	g__Rasamsonia	s__Rasamsonia_emersonii	16	9.23649e-05
d__Eukaryota	k__Fungi	p__Ascomycota	c__Eurotiomycetes	o__Eurotiales	f__Trichocomaceae	g__Talaromyces	s__Talaromyces_islandicus	2	1.15456e-05
d__Eukaryota	k__Fungi	p__Ascomycota	c__Eurotiomycetes	o__Eurotiales	f__Trichocomaceae	g__Talaromyces	s__Talaromyces_marneffei	64	0.00036946
d__Eukaryota	k__Fungi	p__Ascomycota	c__Eurotiomycetes	o__Eurotiales	f__Trichocomaceae	g__Talaromyces	s__Talaromyces_pinophilus	36	0.000207821
d__Eukaryota	k__Fungi	p__Ascomycota	c__Eurotiomycetes	o__Eurotiales	f__Trichocomaceae	g__Talaromyces	s__Talaromyces_stipitatus	12	6.92737e-05
d__Eukaryota	k__Fungi	p__Ascomycota	c__Eurotiomycetes	o__Eurotiales	f__Trichocomaceae	g__Talaromyces	s__Talaromyces_verruculosus	2	1.15456e-05
d__Eukaryota	k__Fungi	p__Ascomycota	c__Eurotiomycetes	o__Onygenales	f__Ajellomycetaceae	g__Blastomyces	s__Blastomyces_dermatitidis	36	0.000207821
d__Eukaryota	k__Fungi	p__Ascomycota	c__Eurotiomycetes	o__Onygenales	f__Ajellomycetaceae	g__Blastomyces	s__Blastomyces_gilchristii	32	0.00018473
d__Eukaryota	k__Fungi	p__Ascomycota	c__Eurotiomycetes	o__Onygenales	f__Ajellomycetaceae	g__Blastomyces	s__Blastomyces_parvus	18	0.00010391
d__Eukaryota	k__Fungi	p__Ascomycota	c__Eurotiomycetes	o__Onygenales	f__Ajellomycetaceae	g__Emergomyces	s__Emergomyces_pasteurianus	38	0.000219367
d__Eukaryota	k__Fungi	p__Ascomycota	c__Eurotiomycetes	o__Onygenales	f__Ajellomycetaceae	g__Emmonsia	s__Emmonsia_crescens	278	0.00160484
d__Eukaryota	k__Fungi	p__Ascomycota	c__Eurotiomycetes	o__Onygenales	f__Ajellomycetaceae	g__Helicocarpus	s__Helicocarpus_griseus	4	2.30912e-05
d__Eukaryota	k__Fungi	p__Ascomycota	c__Eurotiomycetes	o__Onygenales	f__Ajellomycetaceae	g__Histoplasma	s__Histoplasma_capsulatum	14	8.08193e-05
d__Eukaryota	k__Fungi	p__Ascomycota	c__Eurotiomycetes	o__Onygenales	f__Arthrodermataceae	g__Arthroderma	s__Arthroderma_uncinatum	16	9.23649e-05
d__Eukaryota	k__Fungi	p__Ascomycota	c__Eurotiomycetes	o__Onygenales	f__Arthrodermataceae	g__Nannizzia	s__Nannizzia_gypsea	102	0.000588826
d__Eukaryota	k__Fungi	p__Ascomycota	c__Eurotiomycetes	o__Onygenales	f__Arthrodermataceae	g__Trichophyton	s__Trichophyton_benhamiae	234	0.00135084
d__Eukaryota	k__Fungi	p__Ascomycota	c__Eurotiomycetes	o__Onygenales	f__Arthrodermataceae	g__Trichophyton	s__Trichophyton_rubrum	4	2.30912e-05
d__Eukaryota	k__Fungi	p__Ascomycota	c__Eurotiomycetes	o__Onygenales	f__unclassified_o__Onygenales	g__Paracoccidioides	s__Paracoccidioides_lutzii	10	5.77281e-05
d__Eukaryota	k__Fungi	p__Ascomycota	c__Eurotiomycetes	o__Verrucariales	f__Verrucariaceae	g__Endocarpon	s__Endocarpon_pusillum	768	0.00443351
d__Eukaryota	k__Fungi	p__Ascomycota	c__Lecanoromycetes	o__Umbilicariales	f__Umbilicariaceae	g__Lasallia	s__Lasallia_pustulata	70	0.000404096
d__Eukaryota	k__Fungi	p__Ascomycota	c__Leotiomycetes	o__Erysiphales	f__Erysiphaceae	g__Blumeria	s__Blumeria_graminis	194	0.00111992
d__Eukaryota	k__Fungi	p__Ascomycota	c__Leotiomycetes	o__Helotiales	f__Dermateaceae	g__Coleophoma	s__Coleophoma_crateriformis	98	0.000565735
d__Eukaryota	k__Fungi	p__Ascomycota	c__Leotiomycetes	o__Helotiales	f__Dermateaceae	g__Coleophoma	s__Coleophoma_cylindrospora	158	0.000912103
d__Eukaryota	k__Fungi	p__Ascomycota	c__Leotiomycetes	o__Helotiales	f__Dermateaceae	g__Diplocarpon	s__Diplocarpon_rosae	28	0.000161639
d__Eukaryota	k__Fungi	p__Ascomycota	c__Leotiomycetes	o__Helotiales	f__Dermateaceae	g__Marssonina	s__Marssonina_brunnea	2	1.15456e-05
d__Eukaryota	k__Fungi	p__Ascomycota	c__Leotiomycetes	o__Helotiales	f__Dermateaceae	g__Marssonina	s__Marssonina_coronariae	10	5.77281e-05
d__Eukaryota	k__Fungi	p__Ascomycota	c__Leotiomycetes	o__Helotiales	f__Hyaloscyphaceae	g__Hyaloscypha	s__Hyaloscypha_bicolor	16	9.23649e-05
d__Eukaryota	k__Fungi	p__Ascomycota	c__Leotiomycetes	o__Helotiales	f__Hyaloscyphaceae	g__Hyaloscypha	s__Hyaloscypha_variabilis	6	3.46368e-05
d__Eukaryota	k__Fungi	p__Ascomycota	c__Leotiomycetes	o__Helotiales	f__Lachnaceae	g__Lachnellula	s__Lachnellula_cervina	10	5.77281e-05
d__Eukaryota	k__Fungi	p__Ascomycota	c__Leotiomycetes	o__Helotiales	f__Mollisiaceae	g__Phialocephala_f__Mollisiaceae	s__Phialocephala_subalpina	36	0.000207821
d__Eukaryota	k__Fungi	p__Ascomycota	c__Leotiomycetes	o__Helotiales	f__Pleuroascaceae	g__Venustampulla	s__Venustampulla_echinocandica	570	0.0032905
d__Eukaryota	k__Fungi	p__Ascomycota	c__Leotiomycetes	o__Helotiales	f__Rutstroemiaceae	g__Rutstroemia	s__Rutstroemia_sp._NJR-2017a_BVV2	12	6.92737e-05
d__Eukaryota	k__Fungi	p__Ascomycota	c__Leotiomycetes	o__Helotiales	f__Rutstroemiaceae	g__Rutstroemia	s__Rutstroemia_sp._NJR-2017a_WRK4	50	0.00028864
d__Eukaryota	k__Fungi	p__Ascomycota	c__Leotiomycetes	o__Helotiales	f__Sclerotiniaceae	g__Botrytis	s__Botrytis_cinerea	18	0.00010391
d__Eukaryota	k__Fungi	p__Ascomycota	c__Leotiomycetes	o__Helotiales	f__Sclerotiniaceae	g__Monilinia	s__Monilinia_laxa	2	1.15456e-05
d__Eukaryota	k__Fungi	p__Ascomycota	c__Leotiomycetes	o__Helotiales	f__Sclerotiniaceae	g__Sclerotinia	s__Sclerotinia_sclerotiorum	18	0.00010391
d__Eukaryota	k__Fungi	p__Ascomycota	c__Leotiomycetes	o__Helotiales	f__unclassified_o__Helotiales	g__Chalara	s__Chalara_longipes	2	1.15456e-05
d__Eukaryota	k__Fungi	p__Ascomycota	c__Leotiomycetes	o__Helotiales	f__unclassified_o__Helotiales	g__Rhynchosporium	s__Rhynchosporium_agropyri	6	3.46368e-05
d__Eukaryota	k__Fungi	p__Ascomycota	c__Leotiomycetes	o__Helotiales	f__unclassified_o__Helotiales	g__Rhynchosporium	s__Rhynchosporium_secalis	112	0.000646554
d__Eukaryota	k__Fungi	p__Ascomycota	c__Leotiomycetes	o__Helotiales	f__unclassified_o__Helotiales	g__unclassified_o__Helotiales	s__Helotiales_sp._DMI_Dod_QoI	4	2.30912e-05
d__Eukaryota	k__Fungi	p__Ascomycota	c__Leotiomycetes	o__unclassified_c__Leotiomycetes	f__Myxotrichaceae	g__Amorphotheca	s__Amorphotheca_resinae	14	8.08193e-05
d__Eukaryota	k__Fungi	p__Ascomycota	c__Leotiomycetes	o__unclassified_c__Leotiomycetes	f__Myxotrichaceae	g__Oidiodendron	s__Oidiodendron_maius	214	0.00123538
d__Eukaryota	k__Fungi	p__Ascomycota	c__Leotiomycetes	o__unclassified_c__Leotiomycetes	f__Pseudeurotiaceae	g__Pseudogymnoascus	s__Pseudogymnoascus_destructans	46	0.000265549
d__Eukaryota	k__Fungi	p__Ascomycota	c__Leotiomycetes	o__unclassified_c__Leotiomycetes	f__Pseudeurotiaceae	g__Pseudogymnoascus	s__Pseudogymnoascus_sp._03VT05	4	2.30912e-05
d__Eukaryota	k__Fungi	p__Ascomycota	c__Leotiomycetes	o__unclassified_c__Leotiomycetes	f__Pseudeurotiaceae	g__Pseudogymnoascus	s__Pseudogymnoascus_sp._05NY08	606	0.00349832
d__Eukaryota	k__Fungi	p__Ascomycota	c__Leotiomycetes	o__unclassified_c__Leotiomycetes	f__Pseudeurotiaceae	g__Pseudogymnoascus	s__Pseudogymnoascus_sp._23342-1-I1	242	0.00139702
d__Eukaryota	k__Fungi	p__Ascomycota	c__Leotiomycetes	o__unclassified_c__Leotiomycetes	f__Pseudeurotiaceae	g__Pseudogymnoascus	s__Pseudogymnoascus_sp._24MN13	66	0.000381005
d__Eukaryota	k__Fungi	p__Ascomycota	c__Leotiomycetes	o__unclassified_c__Leotiomycetes	f__Pseudeurotiaceae	g__Pseudogymnoascus	s__Pseudogymnoascus_sp._VKM_F-3557	46	0.000265549
d__Eukaryota	k__Fungi	p__Ascomycota	c__Leotiomycetes	o__unclassified_c__Leotiomycetes	f__Pseudeurotiaceae	g__Pseudogymnoascus	s__Pseudogymnoascus_sp._VKM_F-4513_(FW-928)	224	0.00129311
d__Eukaryota	k__Fungi	p__Ascomycota	c__Leotiomycetes	o__unclassified_c__Leotiomycetes	f__Pseudeurotiaceae	g__Pseudogymnoascus	s__Pseudogymnoascus_sp._VKM_F-4514_(FW-929)	302	0.00174339
d__Eukaryota	k__Fungi	p__Ascomycota	c__Leotiomycetes	o__unclassified_c__Leotiomycetes	f__Pseudeurotiaceae	g__Pseudogymnoascus	s__Pseudogymnoascus_sp._VKM_F-4515_(FW-2607)	172	0.000992923
d__Eukaryota	k__Fungi	p__Ascomycota	c__Leotiomycetes	o__unclassified_c__Leotiomycetes	f__Pseudeurotiaceae	g__Pseudogymnoascus	s__Pseudogymnoascus_sp._VKM_F-4516_(FW-969)	198	0.00114302
d__Eukaryota	k__Fungi	p__Ascomycota	c__Leotiomycetes	o__unclassified_c__Leotiomycetes	f__Pseudeurotiaceae	g__Pseudogymnoascus	s__Pseudogymnoascus_sp._VKM_F-4518_(FW-2643)	22	0.000127002
d__Eukaryota	k__Fungi	p__Ascomycota	c__Leotiomycetes	o__unclassified_c__Leotiomycetes	f__Pseudeurotiaceae	g__Pseudogymnoascus	s__Pseudogymnoascus_sp._VKM_F-4519_(FW-2642)	82	0.00047337
d__Eukaryota	k__Fungi	p__Ascomycota	c__Leotiomycetes	o__unclassified_c__Leotiomycetes	f__Pseudeurotiaceae	g__Pseudogymnoascus	s__Pseudogymnoascus_verrucosus	4	2.30912e-05
d__Eukaryota	k__Fungi	p__Ascomycota	c__Leotiomycetes	o__unclassified_c__Leotiomycetes	f__unclassified_c__Leotiomycetes	g__Scytalidium	s__Scytalidium_lignicola	220	0.00127002
d__Eukaryota	k__Fungi	p__Ascomycota	c__Leotiomycetes	o__unclassified_c__Leotiomycetes	f__unclassified_c__Leotiomycetes	g__Scytalidium	s__Scytalidium_sp.	180	0.0010391
d__Eukaryota	k__Fungi	p__Ascomycota	c__Orbiliomycetes	o__Orbiliales	f__Orbiliaceae	g__Arthrobotrys	s__Arthrobotrys_entomopaga	2	1.15456e-05
d__Eukaryota	k__Fungi	p__Ascomycota	c__Orbiliomycetes	o__Orbiliales	f__Orbiliaceae	g__Arthrobotrys	s__Arthrobotrys_flagrans	18	0.00010391
d__Eukaryota	k__Fungi	p__Ascomycota	c__Orbiliomycetes	o__Orbiliales	f__Orbiliaceae	g__Arthrobotrys	s__Arthrobotrys_oligospora	394	0.00227449
d__Eukaryota	k__Fungi	p__Ascomycota	c__Orbiliomycetes	o__Orbiliales	f__Orbiliaceae	g__Dactylella	s__Dactylella_cylindrospora	4	2.30912e-05
d__Eukaryota	k__Fungi	p__Ascomycota	c__Orbiliomycetes	o__Orbiliales	f__Orbiliaceae	g__Dactylellina	s__Dactylellina_cionopaga	42	0.000242458
d__Eukaryota	k__Fungi	p__Ascomycota	c__Orbiliomycetes	o__Orbiliales	f__Orbiliaceae	g__Dactylellina	s__Dactylellina_haptotyla	98	0.000565735
d__Eukaryota	k__Fungi	p__Ascomycota	c__Orbiliomycetes	o__Orbiliales	f__Orbiliaceae	g__Drechslerella	s__Drechslerella_brochopaga	4	2.30912e-05
d__Eukaryota	k__Fungi	p__Ascomycota	c__Orbiliomycetes	o__Orbiliales	f__Orbiliaceae	g__Drechslerella	s__Drechslerella_stenobrocha	34	0.000196275
d__Eukaryota	k__Fungi	p__Ascomycota	c__Pezizomycetes	o__Pezizales	f__Ascobolaceae	g__Ascobolus	s__Ascobolus_immersus	18	0.00010391
d__Eukaryota	k__Fungi	p__Ascomycota	c__Pezizomycetes	o__Pezizales	f__Morchellaceae	g__Morchella	s__Morchella_conica	24	0.000138547
d__Eukaryota	k__Fungi	p__Ascomycota	c__Pezizomycetes	o__Pezizales	f__Pezizaceae	g__Terfezia	s__Terfezia_boudieri	12	6.92737e-05
d__Eukaryota	k__Fungi	p__Ascomycota	c__Pezizomycetes	o__Pezizales	f__Pyronemataceae	g__Sphaerosporella	s__Sphaerosporella_brunnea	430	0.00248231
d__Eukaryota	k__Fungi	p__Ascomycota	c__Pezizomycetes	o__Pezizales	f__Tuberaceae	g__Choiromyces	s__Choiromyces_venosus	18	0.00010391
d__Eukaryota	k__Fungi	p__Ascomycota	c__Pneumocystidomycetes	o__Pneumocystidales	f__Pneumocystidaceae	g__Pneumocystis	s__Pneumocystis_carinii	24	0.000138547
d__Eukaryota	k__Fungi	p__Ascomycota	c__Pneumocystidomycetes	o__Pneumocystidales	f__Pneumocystidaceae	g__Pneumocystis	s__Pneumocystis_jirovecii	10	5.77281e-05
d__Eukaryota	k__Fungi	p__Ascomycota	c__Saccharomycetes	o__Saccharomycetales	f__Ascoideaceae	g__Ascoidea	s__Ascoidea_rubescens	14	8.08193e-05
d__Eukaryota	k__Fungi	p__Ascomycota	c__Saccharomycetes	o__Saccharomycetales	f__Debaryomycetaceae	g__Candida_f__Debaryomycetaceae	s__Candida_albicans	80	0.000461824
d__Eukaryota	k__Fungi	p__Ascomycota	c__Saccharomycetes	o__Saccharomycetales	f__Debaryomycetaceae	g__Candida_f__Debaryomycetaceae	s__Candida_maltosa	100	0.000577281
d__Eukaryota	k__Fungi	p__Ascomycota	c__Saccharomycetes	o__Saccharomycetales	f__Debaryomycetaceae	g__Candida_f__Debaryomycetaceae	s__Candida_orthopsilosis	54	0.000311731
d__Eukaryota	k__Fungi	p__Ascomycota	c__Saccharomycetes	o__Saccharomycetales	f__Debaryomycetaceae	g__Candida_f__Debaryomycetaceae	s__Candida_parapsilosis	160	0.000923649
d__Eukaryota	k__Fungi	p__Ascomycota	c__Saccharomycetes	o__Saccharomycetales	f__Debaryomycetaceae	g__Candida_f__Debaryomycetaceae	s__Candida_tropicalis	54	0.000311731
d__Eukaryota	k__Fungi	p__Ascomycota	c__Saccharomycetes	o__Saccharomycetales	f__Debaryomycetaceae	g__Candida_f__Debaryomycetaceae	s__Candida_viswanathii	1268	0.00731992
d__Eukaryota	k__Fungi	p__Ascomycota	c__Saccharomycetes	o__Saccharomycetales	f__Debaryomycetaceae	g__Debaryomyces	s__Debaryomyces_fabryi	6	3.46368e-05
d__Eukaryota	k__Fungi	p__Ascomycota	c__Saccharomycetes	o__Saccharomycetales	f__Debaryomycetaceae	g__Hyphopichia	s__Hyphopichia_burtonii	28	0.000161639
d__Eukaryota	k__Fungi	p__Ascomycota	c__Saccharomycetes	o__Saccharomycetales	f__Debaryomycetaceae	g__Lodderomyces	s__Lodderomyces_elongisporus	240	0.00138547
d__Eukaryota	k__Fungi	p__Ascomycota	c__Saccharomycetes	o__Saccharomycetales	f__Debaryomycetaceae	g__Millerozyma	s__Millerozyma_farinosa	2	1.15456e-05
d__Eukaryota	k__Fungi	p__Ascomycota	c__Saccharomycetes	o__Saccharomycetales	f__Debaryomycetaceae	g__Scheffersomyces	s__Scheffersomyces_stipitis	88	0.000508007
d__Eukaryota	k__Fungi	p__Ascomycota	c__Saccharomycetes	o__Saccharomycetales	f__Debaryomycetaceae	g__Schwanniomyces	s__Schwanniomyces_etchellsii	30	0.000173184
d__Eukaryota	k__Fungi	p__Ascomycota	c__Saccharomycetes	o__Saccharomycetales	f__Debaryomycetaceae	g__Spathaspora	s__Spathaspora_passalidarum	10	5.77281e-05
d__Eukaryota	k__Fungi	p__Ascomycota	c__Saccharomycetes	o__Saccharomycetales	f__Debaryomycetaceae	g__Spathaspora	s__Spathaspora_sp._JA1	2	1.15456e-05
d__Eukaryota	k__Fungi	p__Ascomycota	c__Saccharomycetes	o__Saccharomycetales	f__Debaryomycetaceae	g__Suhomyces	s__Suhomyces_tanzawaensis	6	3.46368e-05
d__Eukaryota	k__Fungi	p__Ascomycota	c__Saccharomycetes	o__Saccharomycetales	f__Debaryomycetaceae	g__Yamadazyma	s__Yamadazyma_tenuis	2	1.15456e-05
d__Eukaryota	k__Fungi	p__Ascomycota	c__Saccharomycetes	o__Saccharomycetales	f__Dipodascaceae	g__Saprochaete	s__Saprochaete_ingens	146	0.00084283
d__Eukaryota	k__Fungi	p__Ascomycota	c__Saccharomycetes	o__Saccharomycetales	f__Dipodascaceae	g__Yarrowia	s__Yarrowia_lipolytica	52	0.000300186
d__Eukaryota	k__Fungi	p__Ascomycota	c__Saccharomycetes	o__Saccharomycetales	f__Lipomycetaceae	g__Lipomyces	s__Lipomyces_starkeyi	2	1.15456e-05
d__Eukaryota	k__Fungi	p__Ascomycota	c__Saccharomycetes	o__Saccharomycetales	f__Metschnikowiaceae	g__Clavispora	s__[Candida]_auris	34	0.000196275
d__Eukaryota	k__Fungi	p__Ascomycota	c__Saccharomycetes	o__Saccharomycetales	f__Metschnikowiaceae	g__Clavispora	s__[Candida]_haemuloni	132	0.00076201
d__Eukaryota	k__Fungi	p__Ascomycota	c__Saccharomycetes	o__Saccharomycetales	f__Metschnikowiaceae	g__Clavispora	s__[Candida]_intermedia	328	0.00189348
d__Eukaryota	k__Fungi	p__Ascomycota	c__Saccharomycetes	o__Saccharomycetales	f__Metschnikowiaceae	g__Metschnikowia_f__Metschnikowiaceae	s__Metschnikowia_bicuspidata	22	0.000127002
d__Eukaryota	k__Fungi	p__Ascomycota	c__Saccharomycetes	o__Saccharomycetales	f__Phaffomycetaceae	g__Cyberlindnera	s__Cyberlindnera_jadinii	1370	0.00790874
d__Eukaryota	k__Fungi	p__Ascomycota	c__Saccharomycetes	o__Saccharomycetales	f__Phaffomycetaceae	g__Komagataella	s__Komagataella_pastoris	50	0.00028864
d__Eukaryota	k__Fungi	p__Ascomycota	c__Saccharomycetes	o__Saccharomycetales	f__Phaffomycetaceae	g__Komagataella	s__Komagataella_phaffii	354	0.00204357
d__Eukaryota	k__Fungi	p__Ascomycota	c__Saccharomycetes	o__Saccharomycetales	f__Phaffomycetaceae	g__Wickerhamomyces	s__Wickerhamomyces_anomalus	36	0.000207821
d__Eukaryota	k__Fungi	p__Ascomycota	c__Saccharomycetes	o__Saccharomycetales	f__Phaffomycetaceae	g__Wickerhamomyces	s__Wickerhamomyces_ciferrii	34	0.000196275
d__Eukaryota	k__Fungi	p__Ascomycota	c__Saccharomycetes	o__Saccharomycetales	f__Phaffomycetaceae	g__Wickerhamomyces	s__Wickerhamomyces_mucosus	2	1.15456e-05
d__Eukaryota	k__Fungi	p__Ascomycota	c__Saccharomycetes	o__Saccharomycetales	f__Pichiaceae	g__Brettanomyces	s__Brettanomyces_bruxellensis	154	0.000889012
d__Eukaryota	k__Fungi	p__Ascomycota	c__Saccharomycetes	o__Saccharomycetales	f__Pichiaceae	g__Ogataea	s__Ogataea_polymorpha	10	5.77281e-05
d__Eukaryota	k__Fungi	p__Ascomycota	c__Saccharomycetes	o__Saccharomycetales	f__Pichiaceae	g__Ogataea	s__[Candida]_arabinofermentans	38	0.000219367
d__Eukaryota	k__Fungi	p__Ascomycota	c__Saccharomycetes	o__Saccharomycetales	f__Pichiaceae	g__Ogataea	s__[Candida]_boidinii	162	0.000935194
d__Eukaryota	k__Fungi	p__Ascomycota	c__Saccharomycetes	o__Saccharomycetales	f__Pichiaceae	g__Pichia	s__Pichia_kudriavzevii	152	0.000877466
d__Eukaryota	k__Fungi	p__Ascomycota	c__Saccharomycetes	o__Saccharomycetales	f__Pichiaceae	g__Pichia	s__Pichia_membranifaciens	62	0.000357914
d__Eukaryota	k__Fungi	p__Ascomycota	c__Saccharomycetes	o__Saccharomycetales	f__Pichiaceae	g__Pichia	s__[Candida]_inconspicua	16	9.23649e-05
d__Eukaryota	k__Fungi	p__Ascomycota	c__Saccharomycetes	o__Saccharomycetales	f__Saccharomycetaceae	g__Eremothecium	s__Eremothecium_cymbalariae	68	0.000392551
d__Eukaryota	k__Fungi	p__Ascomycota	c__Saccharomycetes	o__Saccharomycetales	f__Saccharomycetaceae	g__Eremothecium	s__Eremothecium_sinecaudum	16	9.23649e-05
d__Eukaryota	k__Fungi	p__Ascomycota	c__Saccharomycetes	o__Saccharomycetales	f__Saccharomycetaceae	g__Kazachstania	s__Kazachstania_africana	30	0.000173184
d__Eukaryota	k__Fungi	p__Ascomycota	c__Saccharomycetes	o__Saccharomycetales	f__Saccharomycetaceae	g__Kazachstania	s__Kazachstania_saulgeensis	32	0.00018473
d__Eukaryota	k__Fungi	p__Ascomycota	c__Saccharomycetes	o__Saccharomycetales	f__Saccharomycetaceae	g__Kluyveromyces	s__Kluyveromyces_dobzhanskii	10	5.77281e-05
d__Eukaryota	k__Fungi	p__Ascomycota	c__Saccharomycetes	o__Saccharomycetales	f__Saccharomycetaceae	g__Kluyveromyces	s__Kluyveromyces_lactis	8	4.61824e-05
d__Eukaryota	k__Fungi	p__Ascomycota	c__Saccharomycetes	o__Saccharomycetales	f__Saccharomycetaceae	g__Lachancea	s__Lachancea_dasiensis	930	0.00536871
d__Eukaryota	k__Fungi	p__Ascomycota	c__Saccharomycetes	o__Saccharomycetales	f__Saccharomycetaceae	g__Lachancea	s__Lachancea_quebecensis	34	0.000196275
d__Eukaryota	k__Fungi	p__Ascomycota	c__Saccharomycetes	o__Saccharomycetales	f__Saccharomycetaceae	g__Nakaseomyces	s__[Candida]_glabrata	12	6.92737e-05
d__Eukaryota	k__Fungi	p__Ascomycota	c__Saccharomycetes	o__Saccharomycetales	f__Saccharomycetaceae	g__Naumovozyma	s__Naumovozyma_castellii	20	0.000115456
d__Eukaryota	k__Fungi	p__Ascomycota	c__Saccharomycetes	o__Saccharomycetales	f__Saccharomycetaceae	g__Naumovozyma	s__Naumovozyma_dairenensis	14	8.08193e-05
d__Eukaryota	k__Fungi	p__Ascomycota	c__Saccharomycetes	o__Saccharomycetales	f__Saccharomycetaceae	g__Saccharomyces	s__Saccharomyces_cerevisiae	18	0.00010391
d__Eukaryota	k__Fungi	p__Ascomycota	c__Saccharomycetes	o__Saccharomycetales	f__Saccharomycetaceae	g__Saccharomyces	s__Saccharomyces_kudriavzevii	12	6.92737e-05
d__Eukaryota	k__Fungi	p__Ascomycota	c__Saccharomycetes	o__Saccharomycetales	f__Saccharomycetaceae	g__Saccharomyces	s__Saccharomyces_pastorianus	10	5.77281e-05
d__Eukaryota	k__Fungi	p__Ascomycota	c__Saccharomycetes	o__Saccharomycetales	f__Saccharomycetaceae	g__Tetrapisispora	s__Tetrapisispora_blattae	226	0.00130465
d__Eukaryota	k__Fungi	p__Ascomycota	c__Saccharomycetes	o__Saccharomycetales	f__Saccharomycetaceae	g__Tetrapisispora	s__Tetrapisispora_phaffii	20	0.000115456
d__Eukaryota	k__Fungi	p__Ascomycota	c__Saccharomycetes	o__Saccharomycetales	f__Saccharomycetaceae	g__Torulaspora	s__Torulaspora_delbrueckii	2	1.15456e-05
d__Eukaryota	k__Fungi	p__Ascomycota	c__Saccharomycetes	o__Saccharomycetales	f__Saccharomycetaceae	g__Vanderwaltozyma	s__Vanderwaltozyma_polyspora	6	3.46368e-05
d__Eukaryota	k__Fungi	p__Ascomycota	c__Saccharomycetes	o__Saccharomycetales	f__Saccharomycetaceae	g__Zygosaccharomyces	s__Zygosaccharomyces_parabailii	6	3.46368e-05
d__Eukaryota	k__Fungi	p__Ascomycota	c__Saccharomycetes	o__Saccharomycetales	f__Saccharomycetaceae	g__Zygosaccharomyces	s__Zygosaccharomyces_rouxii	34	0.000196275
d__Eukaryota	k__Fungi	p__Ascomycota	c__Saccharomycetes	o__Saccharomycetales	f__Saccharomycodaceae	g__Hanseniaspora	s__Hanseniaspora_guilliermondii	12	6.92737e-05
d__Eukaryota	k__Fungi	p__Ascomycota	c__Saccharomycetes	o__Saccharomycetales	f__Saccharomycodaceae	g__Hanseniaspora	s__Hanseniaspora_opuntiae	214	0.00123538
d__Eukaryota	k__Fungi	p__Ascomycota	c__Saccharomycetes	o__Saccharomycetales	f__Saccharomycodaceae	g__Hanseniaspora	s__Hanseniaspora_pseudoguilliermondii	10	5.77281e-05
d__Eukaryota	k__Fungi	p__Ascomycota	c__Saccharomycetes	o__Saccharomycetales	f__Saccharomycodaceae	g__Hanseniaspora	s__Hanseniaspora_uvarum	58	0.000334823
d__Eukaryota	k__Fungi	p__Ascomycota	c__Saccharomycetes	o__Saccharomycetales	f__Saccharomycodaceae	g__Hanseniaspora	s__Hanseniaspora_valbyensis	6	3.46368e-05
d__Eukaryota	k__Fungi	p__Ascomycota	c__Saccharomycetes	o__Saccharomycetales	f__Trichomonascaceae	g__Sugiyamaella	s__Sugiyamaella_lignohabitans	128	0.000738919
d__Eukaryota	k__Fungi	p__Ascomycota	c__Saccharomycetes	o__Saccharomycetales	f__Trichomonascaceae	g__Trichomonascus	s__Trichomonascus_ciferrii	10	5.77281e-05
d__Eukaryota	k__Fungi	p__Ascomycota	c__Saccharomycetes	o__Saccharomycetales	f__Trichomonascaceae	g__Wickerhamiella	s__Wickerhamiella_sorbophila	8	4.61824e-05
d__Eukaryota	k__Fungi	p__Ascomycota	c__Saccharomycetes	o__Saccharomycetales	f__unclassified_o__Saccharomycetales	g__Diutina	s__Diutina_rugosa	2	1.15456e-05
d__Eukaryota	k__Fungi	p__Ascomycota	c__Saccharomycetes	o__Saccharomycetales	f__unclassified_o__Saccharomycetales	g__Kuraishia	s__Kuraishia_capsulata	8	4.61824e-05
d__Eukaryota	k__Fungi	p__Ascomycota	c__Saccharomycetes	o__Saccharomycetales	f__unclassified_o__Saccharomycetales	g__Nadsonia	s__Nadsonia_fulvescens	124	0.000715828
d__Eukaryota	k__Fungi	p__Ascomycota	c__Schizosaccharomycetes	o__Schizosaccharomycetales	f__Schizosaccharomycetaceae	g__Schizosaccharomyces	s__Schizosaccharomyces_japonicus	10	5.77281e-05
d__Eukaryota	k__Fungi	p__Ascomycota	c__Schizosaccharomycetes	o__Schizosaccharomycetales	f__Schizosaccharomycetaceae	g__Schizosaccharomyces	s__Schizosaccharomyces_octosporus	2	1.15456e-05
d__Eukaryota	k__Fungi	p__Ascomycota	c__Schizosaccharomycetes	o__Schizosaccharomycetales	f__Schizosaccharomycetaceae	g__Schizosaccharomyces	s__Schizosaccharomyces_pombe	18	0.00010391
d__Eukaryota	k__Fungi	p__Ascomycota	c__Sordariomycetes	o__Coniochaetales	f__Coniochaetaceae	g__Coniochaeta	s__Coniochaeta_sp._2T2.1	82	0.00047337
d__Eukaryota	k__Fungi	p__Ascomycota	c__Sordariomycetes	o__Diaporthales	f__Cryphonectriaceae	g__Cryphonectria	s__Cryphonectria_parasitica	112	0.000646554
d__Eukaryota	k__Fungi	p__Ascomycota	c__Sordariomycetes	o__Diaporthales	f__Diaporthaceae	g__Diaporthe	s__Diaporthe_ampelina	8	4.61824e-05
d__Eukaryota	k__Fungi	p__Ascomycota	c__Sordariomycetes	o__Diaporthales	f__Diaporthaceae	g__Diaporthe	s__Diaporthe_helianthi	10	5.77281e-05
d__Eukaryota	k__Fungi	p__Ascomycota	c__Sordariomycetes	o__Diaporthales	f__Valsaceae	g__Cytospora	s__Cytospora_leucostoma	72	0.000415642
d__Eukaryota	k__Fungi	p__Ascomycota	c__Sordariomycetes	o__Diaporthales	f__Valsaceae	g__Valsa	s__Valsa_malicola	406	0.00234376
d__Eukaryota	k__Fungi	p__Ascomycota	c__Sordariomycetes	o__Glomerellales	f__Glomerellaceae	g__Colletotrichum	s__Colletotrichum_asianum	36	0.000207821
d__Eukaryota	k__Fungi	p__Ascomycota	c__Sordariomycetes	o__Glomerellales	f__Glomerellaceae	g__Colletotrichum	s__Colletotrichum_chlorophyti	94	0.000542644
d__Eukaryota	k__Fungi	p__Ascomycota	c__Sordariomycetes	o__Glomerellales	f__Glomerellaceae	g__Colletotrichum	s__Colletotrichum_fructicola	164	0.00094674
d__Eukaryota	k__Fungi	p__Ascomycota	c__Sordariomycetes	o__Glomerellales	f__Glomerellaceae	g__Colletotrichum	s__Colletotrichum_gloeosporioides	4	2.30912e-05
d__Eukaryota	k__Fungi	p__Ascomycota	c__Sordariomycetes	o__Glomerellales	f__Glomerellaceae	g__Colletotrichum	s__Colletotrichum_graminicola	46	0.000265549
d__Eukaryota	k__Fungi	p__Ascomycota	c__Sordariomycetes	o__Glomerellales	f__Glomerellaceae	g__Colletotrichum	s__Colletotrichum_incanum	124	0.000715828
d__Eukaryota	k__Fungi	p__Ascomycota	c__Sordariomycetes	o__Glomerellales	f__Glomerellaceae	g__Colletotrichum	s__Colletotrichum_siamense	2	1.15456e-05
d__Eukaryota	k__Fungi	p__Ascomycota	c__Sordariomycetes	o__Glomerellales	f__Glomerellaceae	g__Colletotrichum	s__Colletotrichum_sublineola	2	1.15456e-05
d__Eukaryota	k__Fungi	p__Ascomycota	c__Sordariomycetes	o__Glomerellales	f__Glomerellaceae	g__Colletotrichum	s__Colletotrichum_tanaceti	62	0.000357914
d__Eukaryota	k__Fungi	p__Ascomycota	c__Sordariomycetes	o__Glomerellales	f__Glomerellaceae	g__Colletotrichum	s__Colletotrichum_tofieldiae	22	0.000127002
d__Eukaryota	k__Fungi	p__Ascomycota	c__Sordariomycetes	o__Glomerellales	f__Glomerellaceae	g__Colletotrichum	s__Colletotrichum_viniferum	10	5.77281e-05
d__Eukaryota	k__Fungi	p__Ascomycota	c__Sordariomycetes	o__Glomerellales	f__Plectosphaerellaceae	g__Verticillium_f__Plectosphaerellaceae	s__Verticillium_dahliae	50	0.00028864
d__Eukaryota	k__Fungi	p__Ascomycota	c__Sordariomycetes	o__Glomerellales	f__Plectosphaerellaceae	g__Verticillium_f__Plectosphaerellaceae	s__Verticillium_longisporum	178	0.00102756
d__Eukaryota	k__Fungi	p__Ascomycota	c__Sordariomycetes	o__Hypocreales	f__Clavicipitaceae	g__Claviceps	s__Claviceps_purpurea	2	1.15456e-05
d__Eukaryota	k__Fungi	p__Ascomycota	c__Sordariomycetes	o__Hypocreales	f__Clavicipitaceae	g__Metarhizium	s__Metarhizium_album	6	3.46368e-05
d__Eukaryota	k__Fungi	p__Ascomycota	c__Sordariomycetes	o__Hypocreales	f__Clavicipitaceae	g__Metarhizium	s__Metarhizium_brunneum	32	0.00018473
d__Eukaryota	k__Fungi	p__Ascomycota	c__Sordariomycetes	o__Hypocreales	f__Clavicipitaceae	g__Metarhizium	s__Metarhizium_majus	18	0.00010391
d__Eukaryota	k__Fungi	p__Ascomycota	c__Sordariomycetes	o__Hypocreales	f__Clavicipitaceae	g__Metarhizium	s__Metarhizium_rileyi	30	0.000173184
d__Eukaryota	k__Fungi	p__Ascomycota	c__Sordariomycetes	o__Hypocreales	f__Clavicipitaceae	g__Metarhizium	s__Metarhizium_robertsii	12	6.92737e-05
d__Eukaryota	k__Fungi	p__Ascomycota	c__Sordariomycetes	o__Hypocreales	f__Clavicipitaceae	g__Pochonia	s__Pochonia_chlamydosporia	10	5.77281e-05
d__Eukaryota	k__Fungi	p__Ascomycota	c__Sordariomycetes	o__Hypocreales	f__Clavicipitaceae	g__Torrubiella_f__Clavicipitaceae	s__Torrubiella_hemipterigena	124	0.000715828
d__Eukaryota	k__Fungi	p__Ascomycota	c__Sordariomycetes	o__Hypocreales	f__Clavicipitaceae	g__Ustilaginoidea	s__Ustilaginoidea_virens	366	0.00211285
d__Eukaryota	k__Fungi	p__Ascomycota	c__Sordariomycetes	o__Hypocreales	f__Cordycipitaceae	g__Akanthomyces	s__Akanthomyces_lecanii	82	0.00047337
d__Eukaryota	k__Fungi	p__Ascomycota	c__Sordariomycetes	o__Hypocreales	f__Cordycipitaceae	g__Beauveria	s__Beauveria_bassiana	452	0.00260931
d__Eukaryota	k__Fungi	p__Ascomycota	c__Sordariomycetes	o__Hypocreales	f__Cordycipitaceae	g__Cordyceps	s__Cordyceps_fumosorosea	4	2.30912e-05
d__Eukaryota	k__Fungi	p__Ascomycota	c__Sordariomycetes	o__Hypocreales	f__Cordycipitaceae	g__Cordyceps	s__Cordyceps_javanica	4	2.30912e-05
d__Eukaryota	k__Fungi	p__Ascomycota	c__Sordariomycetes	o__Hypocreales	f__Cordycipitaceae	g__Cordyceps	s__Cordyceps_militaris	26	0.000150093
d__Eukaryota	k__Fungi	p__Ascomycota	c__Sordariomycetes	o__Hypocreales	f__Hypocreaceae	g__Trichoderma	s__Trichoderma_asperellum	18	0.00010391
d__Eukaryota	k__Fungi	p__Ascomycota	c__Sordariomycetes	o__Hypocreales	f__Hypocreaceae	g__Trichoderma	s__Trichoderma_atroviride	218	0.00125847
d__Eukaryota	k__Fungi	p__Ascomycota	c__Sordariomycetes	o__Hypocreales	f__Hypocreaceae	g__Trichoderma	s__Trichoderma_guizhouense	22	0.000127002
d__Eukaryota	k__Fungi	p__Ascomycota	c__Sordariomycetes	o__Hypocreales	f__Hypocreaceae	g__Trichoderma	s__Trichoderma_harzianum	80	0.000461824
d__Eukaryota	k__Fungi	p__Ascomycota	c__Sordariomycetes	o__Hypocreales	f__Hypocreaceae	g__Trichoderma	s__Trichoderma_lentiforme	162	0.000935194
d__Eukaryota	k__Fungi	p__Ascomycota	c__Sordariomycetes	o__Hypocreales	f__Hypocreaceae	g__Trichoderma	s__Trichoderma_reesei	6	3.46368e-05
d__Eukaryota	k__Fungi	p__Ascomycota	c__Sordariomycetes	o__Hypocreales	f__Nectriaceae	g__Fusarium	s__Fusarium_albosuccineum	118	0.000681191
d__Eukaryota	k__Fungi	p__Ascomycota	c__Sordariomycetes	o__Hypocreales	f__Nectriaceae	g__Fusarium	s__Fusarium_ambrosium	40	0.000230912
d__Eukaryota	k__Fungi	p__Ascomycota	c__Sordariomycetes	o__Hypocreales	f__Nectriaceae	g__Fusarium	s__Fusarium_austroafricanum	4	2.30912e-05
d__Eukaryota	k__Fungi	p__Ascomycota	c__Sordariomycetes	o__Hypocreales	f__Nectriaceae	g__Fusarium	s__Fusarium_culmorum	8	4.61824e-05
d__Eukaryota	k__Fungi	p__Ascomycota	c__Sordariomycetes	o__Hypocreales	f__Nectriaceae	g__Fusarium	s__Fusarium_euwallaceae	122	0.000704282
d__Eukaryota	k__Fungi	p__Ascomycota	c__Sordariomycetes	o__Hypocreales	f__Nectriaceae	g__Fusarium	s__Fusarium_fujikuroi	10	5.77281e-05
d__Eukaryota	k__Fungi	p__Ascomycota	c__Sordariomycetes	o__Hypocreales	f__Nectriaceae	g__Fusarium	s__Fusarium_graminearum	168	0.000969831
d__Eukaryota	k__Fungi	p__Ascomycota	c__Sordariomycetes	o__Hypocreales	f__Nectriaceae	g__Fusarium	s__Fusarium_kuroshium	514	0.00296722
d__Eukaryota	k__Fungi	p__Ascomycota	c__Sordariomycetes	o__Hypocreales	f__Nectriaceae	g__Fusarium	s__Fusarium_langsethiae	16	9.23649e-05
d__Eukaryota	k__Fungi	p__Ascomycota	c__Sordariomycetes	o__Hypocreales	f__Nectriaceae	g__Fusarium	s__Fusarium_oxysporum	668	0.00385623
d__Eukaryota	k__Fungi	p__Ascomycota	c__Sordariomycetes	o__Hypocreales	f__Nectriaceae	g__Fusarium	s__Fusarium_poae	198	0.00114302
d__Eukaryota	k__Fungi	p__Ascomycota	c__Sordariomycetes	o__Hypocreales	f__Nectriaceae	g__Fusarium	s__Fusarium_proliferatum	2	1.15456e-05
d__Eukaryota	k__Fungi	p__Ascomycota	c__Sordariomycetes	o__Hypocreales	f__Nectriaceae	g__Fusarium	s__Fusarium_pseudograminearum	106	0.000611917
d__Eukaryota	k__Fungi	p__Ascomycota	c__Sordariomycetes	o__Hypocreales	f__Nectriaceae	g__Fusarium	s__Fusarium_sp._AF-8	18	0.00010391
d__Eukaryota	k__Fungi	p__Ascomycota	c__Sordariomycetes	o__Hypocreales	f__Nectriaceae	g__Fusarium	s__Fusarium_sporotrichioides	6	3.46368e-05
d__Eukaryota	k__Fungi	p__Ascomycota	c__Sordariomycetes	o__Hypocreales	f__Nectriaceae	g__Fusarium	s__Fusarium_vanettenii	4	2.30912e-05
d__Eukaryota	k__Fungi	p__Ascomycota	c__Sordariomycetes	o__Hypocreales	f__Nectriaceae	g__Fusarium	s__Fusarium_venenatum	68	0.000392551
d__Eukaryota	k__Fungi	p__Ascomycota	c__Sordariomycetes	o__Hypocreales	f__Nectriaceae	g__Neonectria	s__Neonectria_ditissima	58	0.000334823
d__Eukaryota	k__Fungi	p__Ascomycota	c__Sordariomycetes	o__Hypocreales	f__Ophiocordycipitaceae	g__Drechmeria	s__Drechmeria_coniospora	6	3.46368e-05
d__Eukaryota	k__Fungi	p__Ascomycota	c__Sordariomycetes	o__Hypocreales	f__Ophiocordycipitaceae	g__Hirsutella	s__Hirsutella_minnesotensis	118	0.000681191
d__Eukaryota	k__Fungi	p__Ascomycota	c__Sordariomycetes	o__Hypocreales	f__Ophiocordycipitaceae	g__Ophiocordyceps	s__Ophiocordyceps_camponoti-leonardi_(nom._inval.)	6	3.46368e-05
d__Eukaryota	k__Fungi	p__Ascomycota	c__Sordariomycetes	o__Hypocreales	f__Ophiocordycipitaceae	g__Ophiocordyceps	s__Ophiocordyceps_sinensis	136	0.000785102
d__Eukaryota	k__Fungi	p__Ascomycota	c__Sordariomycetes	o__Hypocreales	f__Ophiocordycipitaceae	g__Ophiocordyceps	s__Ophiocordyceps_unilateralis	114	0.0006581
d__Eukaryota	k__Fungi	p__Ascomycota	c__Sordariomycetes	o__Hypocreales	f__Ophiocordycipitaceae	g__Purpureocillium	s__Purpureocillium_lilacinum	4	2.30912e-05
d__Eukaryota	k__Fungi	p__Ascomycota	c__Sordariomycetes	o__Hypocreales	f__Stachybotryaceae	g__Stachybotrys	s__Stachybotrys_chartarum	342	0.0019743
d__Eukaryota	k__Fungi	p__Ascomycota	c__Sordariomycetes	o__Hypocreales	f__Stachybotryaceae	g__Stachybotrys	s__Stachybotrys_chlorohalonata	2	1.15456e-05
d__Eukaryota	k__Fungi	p__Ascomycota	c__Sordariomycetes	o__Hypocreales	f__unclassified_o__Hypocreales	g__Acremonium_o__Hypocreales	s__Acremonium_chrysogenum	6	3.46368e-05
d__Eukaryota	k__Fungi	p__Ascomycota	c__Sordariomycetes	o__Magnaporthales	f__Magnaporthaceae	g__Gaeumannomyces	s__Gaeumannomyces_tritici	4	2.30912e-05
d__Eukaryota	k__Fungi	p__Ascomycota	c__Sordariomycetes	o__Magnaporthales	f__Magnaporthaceae	g__Magnaporthiopsis	s__Magnaporthiopsis_poae	252	0.00145475
d__Eukaryota	k__Fungi	p__Ascomycota	c__Sordariomycetes	o__Magnaporthales	f__Pyriculariaceae	g__Pyricularia	s__Pyricularia_oryzae	596	0.00344059
d__Eukaryota	k__Fungi	p__Ascomycota	c__Sordariomycetes	o__Magnaporthales	f__Pyriculariaceae	g__Pyricularia	s__Pyricularia_pennisetigena	62	0.000357914
d__Eukaryota	k__Fungi	p__Ascomycota	c__Sordariomycetes	o__Magnaporthales	f__Pyriculariaceae	g__Pyricularia	s__Pyricularia_sp._CBS_133598	74	0.000427188
d__Eukaryota	k__Fungi	p__Ascomycota	c__Sordariomycetes	o__Microascales	f__Ceratocystidaceae	g__Ceratocystis	s__Ceratocystis_fimbriata	146	0.00084283
d__Eukaryota	k__Fungi	p__Ascomycota	c__Sordariomycetes	o__Microascales	f__Microascaceae	g__Lomentospora	s__Lomentospora_prolificans	52	0.000300186
d__Eukaryota	k__Fungi	p__Ascomycota	c__Sordariomycetes	o__Microascales	f__Microascaceae	g__Scedosporium	s__Scedosporium_apiospermum	162	0.000935194
d__Eukaryota	k__Fungi	p__Ascomycota	c__Sordariomycetes	o__Ophiostomatales	f__Ophiostomataceae	g__Grosmannia	s__Grosmannia_clavigera	8	4.61824e-05
d__Eukaryota	k__Fungi	p__Ascomycota	c__Sordariomycetes	o__Ophiostomatales	f__Ophiostomataceae	g__Ophiostoma	s__Ophiostoma_piceae	24	0.000138547
d__Eukaryota	k__Fungi	p__Ascomycota	c__Sordariomycetes	o__Ophiostomatales	f__Ophiostomataceae	g__Sporothrix	s__Sporothrix_brasiliensis	8	4.61824e-05
d__Eukaryota	k__Fungi	p__Ascomycota	c__Sordariomycetes	o__Ophiostomatales	f__Ophiostomataceae	g__Sporothrix	s__Sporothrix_insectorum	32	0.00018473
d__Eukaryota	k__Fungi	p__Ascomycota	c__Sordariomycetes	o__Ophiostomatales	f__Ophiostomataceae	g__Sporothrix	s__Sporothrix_schenckii	4	2.30912e-05
d__Eukaryota	k__Fungi	p__Ascomycota	c__Sordariomycetes	o__Sordariales	f__Chaetomiaceae	g__Chaetomium	s__Chaetomium_globosum	18	0.00010391
d__Eukaryota	k__Fungi	p__Ascomycota	c__Sordariomycetes	o__Sordariales	f__Chaetomiaceae	g__Podospora	s__Podospora_anserina	4770	0.0275363
d__Eukaryota	k__Fungi	p__Ascomycota	c__Sordariomycetes	o__Sordariales	f__Chaetomiaceae	g__Podospora	s__Podospora_comata	2940	0.016972
d__Eukaryota	k__Fungi	p__Ascomycota	c__Sordariomycetes	o__Sordariales	f__Chaetomiaceae	g__Thermothelomyces	s__Thermothelomyces_thermophilus	2	1.15456e-05
d__Eukaryota	k__Fungi	p__Ascomycota	c__Sordariomycetes	o__Sordariales	f__Chaetomiaceae	g__Thermothielavioides	s__Thermothielavioides_terrestris	192	0.00110838
d__Eukaryota	k__Fungi	p__Ascomycota	c__Sordariomycetes	o__Sordariales	f__Sordariaceae	g__Neurospora	s__Neurospora_crassa	4	2.30912e-05
d__Eukaryota	k__Fungi	p__Ascomycota	c__Sordariomycetes	o__Sordariales	f__unclassified_o__Sordariales	g__Madurella	s__Madurella_mycetomatis	86	0.000496461
d__Eukaryota	k__Fungi	p__Ascomycota	c__Sordariomycetes	o__Togniniales	f__Togniniaceae	g__Phaeoacremonium	s__Phaeoacremonium_minimum	10	5.77281e-05
d__Eukaryota	k__Fungi	p__Ascomycota	c__Sordariomycetes	o__Xylariales	f__Pseudomassariaceae	g__Pseudomassariella	s__Pseudomassariella_vexata	38	0.000219367
d__Eukaryota	k__Fungi	p__Ascomycota	c__Sordariomycetes	o__Xylariales	f__Sporocadaceae	g__Neopestalotiopsis	s__Neopestalotiopsis_sp._37M	64	0.00036946
d__Eukaryota	k__Fungi	p__Ascomycota	c__Sordariomycetes	o__Xylariales	f__Sporocadaceae	g__Pestalotiopsis	s__Pestalotiopsis_fici	138	0.000796647
d__Eukaryota	k__Fungi	p__Ascomycota	c__Sordariomycetes	o__Xylariales	f__Xylariaceae	g__Xylaria	s__Xylaria_flabelliformis	2	1.15456e-05
d__Eukaryota	k__Fungi	p__Ascomycota	c__Sordariomycetes	o__Xylariales	f__Xylariaceae	g__Xylaria	s__Xylaria_hypoxylon	246	0.00142011
d__Eukaryota	k__Fungi	p__Ascomycota	c__Sordariomycetes	o__Xylariales	f__Xylariaceae	g__Xylaria	s__Xylaria_multiplex	20	0.000115456
d__Eukaryota	k__Fungi	p__Ascomycota	c__Sordariomycetes	o__Xylariales	f__unclassified_o__Xylariales	g__Monosporascus	s__Monosporascus_cannonballus	8	4.61824e-05
d__Eukaryota	k__Fungi	p__Ascomycota	c__Sordariomycetes	o__Xylariales	f__unclassified_o__Xylariales	g__Monosporascus	s__Monosporascus_ibericus	22	0.000127002
d__Eukaryota	k__Fungi	p__Ascomycota	c__Sordariomycetes	o__Xylariales	f__unclassified_o__Xylariales	g__Monosporascus	s__Monosporascus_sp._CRB-8-3	132	0.00076201
d__Eukaryota	k__Fungi	p__Ascomycota	c__Sordariomycetes	o__Xylariales	f__unclassified_o__Xylariales	g__Monosporascus	s__Monosporascus_sp._CRB-9-2	74	0.000427188
d__Eukaryota	k__Fungi	p__Ascomycota	c__Sordariomycetes	o__Xylariales	f__unclassified_o__Xylariales	g__Monosporascus	s__Monosporascus_sp._GIB2	8	4.61824e-05
d__Eukaryota	k__Fungi	p__Ascomycota	c__Sordariomycetes	o__Xylariales	f__unclassified_o__Xylariales	g__Monosporascus	s__Monosporascus_sp._MG133	2	1.15456e-05
d__Eukaryota	k__Fungi	p__Ascomycota	c__Sordariomycetes	o__Xylariales	f__unclassified_o__Xylariales	g__Monosporascus	s__Monosporascus_sp._mg162	10	5.77281e-05
d__Eukaryota	k__Fungi	p__Ascomycota	c__Taphrinomycetes	o__Taphrinales	f__Taphrinaceae	g__Taphrina	s__Taphrina_deformans	18	0.00010391
d__Eukaryota	k__Fungi	p__Ascomycota	c__Xylonomycetes	o__Xylonales	f__Xylonaceae	g__Xylona	s__Xylona_heveae	18	0.00010391
d__Eukaryota	k__Fungi	p__Ascomycota	c__unclassified_p__Ascomycota	o__unclassified_p__Ascomycota	f__unclassified_p__Ascomycota	g__Saitoella	s__Saitoella_complicata	100	0.000577281
d__Eukaryota	k__Fungi	p__Basidiomycota	c__Agaricomycetes	o__Agaricales	f__Amanitaceae	g__Amanita	s__Amanita_thiersii	2	1.15456e-05
d__Eukaryota	k__Fungi	p__Basidiomycota	c__Agaricomycetes	o__Agaricales	f__Bolbitiaceae	g__Agrocybe	s__Agrocybe_pediades	18	0.00010391
d__Eukaryota	k__Fungi	p__Basidiomycota	c__Agaricomycetes	o__Agaricales	f__Bolbitiaceae	g__Panaeolus	s__Panaeolus_cyanescens	46	0.000265549
d__Eukaryota	k__Fungi	p__Basidiomycota	c__Agaricomycetes	o__Agaricales	f__Cortinariaceae	g__Gymnopilus	s__Gymnopilus_dilepis	18	0.00010391
d__Eukaryota	k__Fungi	p__Basidiomycota	c__Agaricomycetes	o__Agaricales	f__Cortinariaceae	g__Hebeloma	s__Hebeloma_cylindrosporum	2	1.15456e-05
d__Eukaryota	k__Fungi	p__Basidiomycota	c__Agaricomycetes	o__Agaricales	f__Lyophyllaceae	g__Termitomyces	s__Termitomyces_sp._J132	80	0.000461824
d__Eukaryota	k__Fungi	p__Basidiomycota	c__Agaricomycetes	o__Agaricales	f__Marasmiaceae	g__Moniliophthora	s__Moniliophthora_roreri	4	2.30912e-05
d__Eukaryota	k__Fungi	p__Basidiomycota	c__Agaricomycetes	o__Agaricales	f__Mycenaceae	g__Mycena	s__Mycena_chlorophos	72	0.000415642
d__Eukaryota	k__Fungi	p__Basidiomycota	c__Agaricomycetes	o__Agaricales	f__Nidulariaceae	g__Crucibulum_f__Nidulariaceae	s__Crucibulum_laeve	712	0.00411024
d__Eukaryota	k__Fungi	p__Basidiomycota	c__Agaricomycetes	o__Agaricales	f__Omphalotaceae	g__Gymnopus	s__Gymnopus_androsaceus	302	0.00174339
d__Eukaryota	k__Fungi	p__Basidiomycota	c__Agaricomycetes	o__Agaricales	f__Omphalotaceae	g__Gymnopus	s__Gymnopus_luxurians	1288	0.00743537
d__Eukaryota	k__Fungi	p__Basidiomycota	c__Agaricomycetes	o__Agaricales	f__Omphalotaceae	g__Lentinula	s__Lentinula_edodes	116	0.000669645
d__Eukaryota	k__Fungi	p__Basidiomycota	c__Agaricomycetes	o__Agaricales	f__Physalacriaceae	g__Armillaria	s__Armillaria_gallica	38	0.000219367
d__Eukaryota	k__Fungi	p__Basidiomycota	c__Agaricomycetes	o__Agaricales	f__Psathyrellaceae	g__Coprinellus	s__Coprinellus_micaceus	6	3.46368e-05
d__Eukaryota	k__Fungi	p__Basidiomycota	c__Agaricomycetes	o__Agaricales	f__Psathyrellaceae	g__Coprinopsis	s__Coprinopsis_cinerea	18	0.00010391
d__Eukaryota	k__Fungi	p__Basidiomycota	c__Agaricomycetes	o__Agaricales	f__Psathyrellaceae	g__Psathyrella	s__Psathyrella_aberdarensis	42	0.000242458
d__Eukaryota	k__Fungi	p__Basidiomycota	c__Agaricomycetes	o__Agaricales	f__Pterulaceae	g__Pterula	s__Pterula_gracilis	338	0.00195121
d__Eukaryota	k__Fungi	p__Basidiomycota	c__Agaricomycetes	o__Agaricales	f__Schizophyllaceae	g__Auriculariopsis	s__Auriculariopsis_ampla	102	0.000588826
d__Eukaryota	k__Fungi	p__Basidiomycota	c__Agaricomycetes	o__Agaricales	f__Schizophyllaceae	g__Schizophyllum	s__Schizophyllum_commune	20	0.000115456
d__Eukaryota	k__Fungi	p__Basidiomycota	c__Agaricomycetes	o__Agaricales	f__Strophariaceae	g__Galerina	s__Galerina_marginata	20	0.000115456
d__Eukaryota	k__Fungi	p__Basidiomycota	c__Agaricomycetes	o__Agaricales	f__Strophariaceae	g__Hypholoma	s__Hypholoma_sublateritium	10	5.77281e-05
d__Eukaryota	k__Fungi	p__Basidiomycota	c__Agaricomycetes	o__Agaricales	f__Strophariaceae	g__Psilocybe	s__Psilocybe_cyanescens	18	0.00010391
d__Eukaryota	k__Fungi	p__Basidiomycota	c__Agaricomycetes	o__Agaricales	f__Tricholomataceae	g__Laccaria	s__Laccaria_amethystina	114	0.0006581
d__Eukaryota	k__Fungi	p__Basidiomycota	c__Agaricomycetes	o__Agaricales	f__unclassified_o__Agaricales	g__Dendrothele	s__Dendrothele_bispora	116	0.000669645
d__Eukaryota	k__Fungi	p__Basidiomycota	c__Agaricomycetes	o__Amylocorticiales	f__Amylocorticiaceae	g__Plicaturopsis	s__Plicaturopsis_crispa	88	0.000508007
d__Eukaryota	k__Fungi	p__Basidiomycota	c__Agaricomycetes	o__Atheliales	f__Atheliaceae	g__Fibularhizoctonia	s__Fibularhizoctonia_sp._CBS_109695	8	4.61824e-05
d__Eukaryota	k__Fungi	p__Basidiomycota	c__Agaricomycetes	o__Auriculariales	f__Auriculariaceae	g__Auricularia	s__Auricularia_subglabra	148	0.000854375
d__Eukaryota	k__Fungi	p__Basidiomycota	c__Agaricomycetes	o__Auriculariales	f__Exidiaceae	g__Exidia	s__Exidia_glandulosa	8	4.61824e-05
d__Eukaryota	k__Fungi	p__Basidiomycota	c__Agaricomycetes	o__Boletales	f__Coniophoraceae	g__Coniophora	s__Coniophora_puteana	30	0.000173184
d__Eukaryota	k__Fungi	p__Basidiomycota	c__Agaricomycetes	o__Boletales	f__Pisolithaceae	g__Pisolithus	s__Pisolithus_tinctorius	4	2.30912e-05
d__Eukaryota	k__Fungi	p__Basidiomycota	c__Agaricomycetes	o__Boletales	f__Sclerodermataceae	g__Scleroderma	s__Scleroderma_citrinum	38	0.000219367
d__Eukaryota	k__Fungi	p__Basidiomycota	c__Agaricomycetes	o__Boletales	f__Suillaceae	g__Suillus	s__Suillus_luteus	134	0.000773556
d__Eukaryota	k__Fungi	p__Basidiomycota	c__Agaricomycetes	o__Cantharellales	f__Botryobasidiaceae	g__Botryobasidium	s__Botryobasidium_botryosum	30	0.000173184
d__Eukaryota	k__Fungi	p__Basidiomycota	c__Agaricomycetes	o__Cantharellales	f__Cantharellaceae	g__Cantharellus	s__Cantharellus_appalachiensis	86	0.000496461
d__Eukaryota	k__Fungi	p__Basidiomycota	c__Agaricomycetes	o__Cantharellales	f__Ceratobasidiaceae	g__Ceratobasidium	s__Ceratobasidium_theobromae	24	0.000138547
d__Eukaryota	k__Fungi	p__Basidiomycota	c__Agaricomycetes	o__Cantharellales	f__Ceratobasidiaceae	g__Rhizoctonia	s__Rhizoctonia_solani	1384	0.00798956
d__Eukaryota	k__Fungi	p__Basidiomycota	c__Agaricomycetes	o__Cantharellales	f__Tulasnellaceae	g__Tulasnella	s__Tulasnella_calospora	48	0.000277095
d__Eukaryota	k__Fungi	p__Basidiomycota	c__Agaricomycetes	o__Corticiales	f__Punctulariaceae	g__Punctularia	s__Punctularia_strigosozonata	18	0.00010391
d__Eukaryota	k__Fungi	p__Basidiomycota	c__Agaricomycetes	o__Geastrales	f__Sphaerobolaceae	g__Sphaerobolus	s__Sphaerobolus_stellatus	178	0.00102756
d__Eukaryota	k__Fungi	p__Basidiomycota	c__Agaricomycetes	o__Gloeophyllales	f__Gloeophyllaceae	g__Gloeophyllum	s__Gloeophyllum_trabeum	42	0.000242458
d__Eukaryota	k__Fungi	p__Basidiomycota	c__Agaricomycetes	o__Gloeophyllales	f__Gloeophyllaceae	g__Neolentinus	s__Neolentinus_lepideus	30	0.000173184
d__Eukaryota	k__Fungi	p__Basidiomycota	c__Agaricomycetes	o__Hymenochaetales	f__Hymenochaetaceae	g__Pyrrhoderma	s__Pyrrhoderma_noxium	2	1.15456e-05
d__Eukaryota	k__Fungi	p__Basidiomycota	c__Agaricomycetes	o__Hymenochaetales	f__Hymenochaetaceae	g__Sanghuangporus	s__Sanghuangporus_baumii	54	0.000311731
d__Eukaryota	k__Fungi	p__Basidiomycota	c__Agaricomycetes	o__Hymenochaetales	f__unclassified_o__Hymenochaetales	g__Rickenella	s__Rickenella_mellea	10	5.77281e-05
d__Eukaryota	k__Fungi	p__Basidiomycota	c__Agaricomycetes	o__Polyporales	f__Gelatoporiaceae	g__Gelatoporia	s__Gelatoporia_subvermispora	4	2.30912e-05
d__Eukaryota	k__Fungi	p__Basidiomycota	c__Agaricomycetes	o__Polyporales	f__Meruliaceae	g__Phlebia	s__Phlebia_centrifuga	18	0.00010391
d__Eukaryota	k__Fungi	p__Basidiomycota	c__Agaricomycetes	o__Polyporales	f__Phanerochaetaceae	g__Phanerochaete	s__Phanerochaete_carnosa	6	3.46368e-05
d__Eukaryota	k__Fungi	p__Basidiomycota	c__Agaricomycetes	o__Polyporales	f__Polyporaceae	g__Ganoderma	s__Ganoderma_calidophilum	18	0.00010391
d__Eukaryota	k__Fungi	p__Basidiomycota	c__Agaricomycetes	o__Polyporales	f__Polyporaceae	g__Ganoderma	s__Ganoderma_sinense	6	3.46368e-05
d__Eukaryota	k__Fungi	p__Basidiomycota	c__Agaricomycetes	o__Polyporales	f__Polyporaceae	g__Polyporus	s__Polyporus_arcularius	14	8.08193e-05
d__Eukaryota	k__Fungi	p__Basidiomycota	c__Agaricomycetes	o__Polyporales	f__Polyporaceae	g__Polyporus	s__Polyporus_brumalis	2	1.15456e-05
d__Eukaryota	k__Fungi	p__Basidiomycota	c__Agaricomycetes	o__Polyporales	f__Steccherinaceae	g__Antrodiella	s__Antrodiella_citrinella	12	6.92737e-05
d__Eukaryota	k__Fungi	p__Basidiomycota	c__Agaricomycetes	o__Polyporales	f__Steccherinaceae	g__Steccherinum	s__Steccherinum_ochraceum	18	0.00010391
d__Eukaryota	k__Fungi	p__Basidiomycota	c__Agaricomycetes	o__Russulales	f__Hericiaceae	g__Dentipellis	s__Dentipellis_fragilis	16	9.23649e-05
d__Eukaryota	k__Fungi	p__Basidiomycota	c__Agaricomycetes	o__Russulales	f__Hericiaceae	g__Dentipellis	s__Dentipellis_sp._KUC8613	8	4.61824e-05
d__Eukaryota	k__Fungi	p__Basidiomycota	c__Agaricomycetes	o__Russulales	f__Stereaceae	g__Stereum	s__Stereum_hirsutum	2	1.15456e-05
d__Eukaryota	k__Fungi	p__Basidiomycota	c__Agaricomycetes	o__Sebacinales	f__Serendipitaceae	g__Serendipita	s__Serendipita_indica	68	0.000392551
d__Eukaryota	k__Fungi	p__Basidiomycota	c__Agaricomycetes	o__Sebacinales	f__Serendipitaceae	g__Serendipita	s__Serendipita_vermifera	424	0.00244767
d__Eukaryota	k__Fungi	p__Basidiomycota	c__Agaricomycetes	o__Trechisporales	f__Hydnodontaceae	g__Sistotremastrum	s__Sistotremastrum_suecicum	28	0.000161639
d__Eukaryota	k__Fungi	p__Basidiomycota	c__Dacrymycetes	o__Dacrymycetales	f__Dacrymycetaceae	g__Calocera	s__Calocera_cornea	10	5.77281e-05
d__Eukaryota	k__Fungi	p__Basidiomycota	c__Dacrymycetes	o__Dacrymycetales	f__Dacrymycetaceae	g__Dacryopinax	s__Dacryopinax_primogenitus	4	2.30912e-05
d__Eukaryota	k__Fungi	p__Basidiomycota	c__Exobasidiomycetes	o__Exobasidiales	f__Brachybasidiaceae	g__Meira_f__Brachybasidiaceae	s__Meira_miltonrushii	8	4.61824e-05
d__Eukaryota	k__Fungi	p__Basidiomycota	c__Exobasidiomycetes	o__Georgefischeriales	f__Tilletiariaceae	g__Tilletiaria	s__Tilletiaria_anomala	24	0.000138547
d__Eukaryota	k__Fungi	p__Basidiomycota	c__Exobasidiomycetes	o__Tilletiales	f__Tilletiaceae	g__Tilletia	s__Tilletia_caries	4	2.30912e-05
d__Eukaryota	k__Fungi	p__Basidiomycota	c__Exobasidiomycetes	o__Tilletiales	f__Tilletiaceae	g__Tilletia	s__Tilletia_indica	64	0.00036946
d__Eukaryota	k__Fungi	p__Basidiomycota	c__Exobasidiomycetes	o__Tilletiales	f__Tilletiaceae	g__Tilletia	s__Tilletia_laevis	8	4.61824e-05
d__Eukaryota	k__Fungi	p__Basidiomycota	c__Malasseziomycetes	o__Malasseziales	f__Malasseziaceae	g__Malassezia	s__Malassezia_globosa	22	0.000127002
d__Eukaryota	k__Fungi	p__Basidiomycota	c__Malasseziomycetes	o__Malasseziales	f__Malasseziaceae	g__Malassezia	s__Malassezia_sympodialis	42	0.000242458
d__Eukaryota	k__Fungi	p__Basidiomycota	c__Microbotryomycetes	o__Leucosporidiales	f__Leucosporidiaceae	g__Leucosporidium	s__Leucosporidium_creatinivorum	6	3.46368e-05
d__Eukaryota	k__Fungi	p__Basidiomycota	c__Mixiomycetes	o__Mixiales	f__Mixiaceae	g__Mixia	s__Mixia_osmundae	34	0.000196275
d__Eukaryota	k__Fungi	p__Basidiomycota	c__Pucciniomycetes	o__Pucciniales	f__Pucciniaceae	g__Puccinia	s__Puccinia_coronata	234	0.00135084
d__Eukaryota	k__Fungi	p__Basidiomycota	c__Pucciniomycetes	o__Pucciniales	f__Pucciniaceae	g__Puccinia	s__Puccinia_graminis	152	0.000877466
d__Eukaryota	k__Fungi	p__Basidiomycota	c__Pucciniomycetes	o__Pucciniales	f__Pucciniaceae	g__Puccinia	s__Puccinia_sorghi	108	0.000623463
d__Eukaryota	k__Fungi	p__Basidiomycota	c__Pucciniomycetes	o__Pucciniales	f__Pucciniaceae	g__Puccinia	s__Puccinia_striiformis	136	0.000785102
d__Eukaryota	k__Fungi	p__Basidiomycota	c__Pucciniomycetes	o__Pucciniales	f__Pucciniaceae	g__Puccinia	s__Puccinia_triticina	14	8.08193e-05
d__Eukaryota	k__Fungi	p__Basidiomycota	c__Tremellomycetes	o__Cystofilobasidiales	f__Mrakiaceae	g__Phaffia	s__Phaffia_rhodozyma	48	0.000277095
d__Eukaryota	k__Fungi	p__Basidiomycota	c__Tremellomycetes	o__Tremellales	f__Cryptococcaceae	g__Cryptococcus_f__Cryptococcaceae	s__Cryptococcus_cf._gattii	8	4.61824e-05
d__Eukaryota	k__Fungi	p__Basidiomycota	c__Tremellomycetes	o__Tremellales	f__Cryptococcaceae	g__Cryptococcus_f__Cryptococcaceae	s__Cryptococcus_depauperatus	4	2.30912e-05
d__Eukaryota	k__Fungi	p__Basidiomycota	c__Tremellomycetes	o__Tremellales	f__Cryptococcaceae	g__Cryptococcus_f__Cryptococcaceae	s__Cryptococcus_gattii_VGII	38	0.000219367
d__Eukaryota	k__Fungi	p__Basidiomycota	c__Tremellomycetes	o__Tremellales	f__Cryptococcaceae	g__Cryptococcus_f__Cryptococcaceae	s__Cryptococcus_neoformans	62	0.000357914
d__Eukaryota	k__Fungi	p__Basidiomycota	c__Tremellomycetes	o__Tremellales	f__Cryptococcaceae	g__Kwoniella	s__Kwoniella_bestiolae	42	0.000242458
d__Eukaryota	k__Fungi	p__Basidiomycota	c__Tremellomycetes	o__Tremellales	f__Cryptococcaceae	g__Kwoniella	s__Kwoniella_heveanensis	42	0.000242458
d__Eukaryota	k__Fungi	p__Basidiomycota	c__Tremellomycetes	o__Tremellales	f__Cryptococcaceae	g__Kwoniella	s__Kwoniella_pini	6	3.46368e-05
d__Eukaryota	k__Fungi	p__Basidiomycota	c__Tremellomycetes	o__Tremellales	f__Cryptococcaceae	g__Kwoniella	s__Kwoniella_shandongensis	12	6.92737e-05
d__Eukaryota	k__Fungi	p__Basidiomycota	c__Tremellomycetes	o__Tremellales	f__Cuniculitremaceae	g__Kockovaella	s__Kockovaella_imperatae	202	0.00116611
d__Eukaryota	k__Fungi	p__Basidiomycota	c__Tremellomycetes	o__Tremellales	f__Naemateliaceae	g__Naematelia	s__Naematelia_encephala	18	0.00010391
d__Eukaryota	k__Fungi	p__Basidiomycota	c__Tremellomycetes	o__Tremellales	f__Trimorphomycetaceae	g__Saitozyma	s__Saitozyma_podzolica	2	1.15456e-05
d__Eukaryota	k__Fungi	p__Basidiomycota	c__Tremellomycetes	o__Trichosporonales	f__Trichosporonaceae	g__Cutaneotrichosporon	s__Cutaneotrichosporon_oleaginosum	74	0.000427188
d__Eukaryota	k__Fungi	p__Basidiomycota	c__Tremellomycetes	o__Trichosporonales	f__Trichosporonaceae	g__Trichosporon	s__Trichosporon_asahii	26	0.000150093
d__Eukaryota	k__Fungi	p__Basidiomycota	c__Tremellomycetes	o__Trichosporonales	f__Trichosporonaceae	g__Vanrija	s__Vanrija_humicola	10	5.77281e-05
d__Eukaryota	k__Fungi	p__Basidiomycota	c__Ustilaginomycetes	o__Ustilaginales	f__Anthracoideaceae	g__Testicularia	s__Testicularia_cyperi	14	8.08193e-05
d__Eukaryota	k__Fungi	p__Basidiomycota	c__Ustilaginomycetes	o__Ustilaginales	f__Ustilaginaceae	g__Anthracocystis	s__Anthracocystis_flocculosa	4	2.30912e-05
d__Eukaryota	k__Fungi	p__Basidiomycota	c__Ustilaginomycetes	o__Ustilaginales	f__Ustilaginaceae	g__Kalmanozyma	s__Kalmanozyma_brasiliensis	2	1.15456e-05
d__Eukaryota	k__Fungi	p__Basidiomycota	c__Ustilaginomycetes	o__Ustilaginales	f__Ustilaginaceae	g__Moesziomyces	s__Moesziomyces_antarcticus	12	6.92737e-05
d__Eukaryota	k__Fungi	p__Basidiomycota	c__Ustilaginomycetes	o__Ustilaginales	f__Ustilaginaceae	g__Pseudozyma	s__Pseudozyma_hubeiensis	22	0.000127002
d__Eukaryota	k__Fungi	p__Basidiomycota	c__Ustilaginomycetes	o__Ustilaginales	f__Ustilaginaceae	g__Sporisorium	s__Sporisorium_reilianum	106	0.000611917
d__Eukaryota	k__Fungi	p__Basidiomycota	c__Ustilaginomycetes	o__Ustilaginales	f__Ustilaginaceae	g__Ustilago	s__Ustilago_trichophora	46	0.000265549
d__Eukaryota	k__Fungi	p__Basidiomycota	c__Wallemiomycetes	o__Wallemiales	f__Wallemiaceae	g__Wallemia	s__Wallemia_ichthyophaga	84	0.000484916
d__Eukaryota	k__Fungi	p__Basidiomycota	c__Wallemiomycetes	o__Wallemiales	f__Wallemiaceae	g__Wallemia	s__Wallemia_mellicola	4	2.30912e-05
d__Eukaryota	k__Fungi	p__Blastocladiomycota	c__Blastocladiomycetes	o__Blastocladiales	f__Blastocladiaceae	g__Allomyces	s__Allomyces_macrogynus	86	0.000496461
d__Eukaryota	k__Fungi	p__Blastocladiomycota	c__Blastocladiomycetes	o__Blastocladiales	f__Catenariaceae	g__Catenaria	s__Catenaria_anguillulae	8	4.61824e-05
d__Eukaryota	k__Fungi	p__Chytridiomycota	c__Chytridiomycetes	o__Chytridiales	f__Chytriomycetaceae	g__Chytriomyces	s__Chytriomyces_confervae	708	0.00408715
d__Eukaryota	k__Fungi	p__Chytridiomycota	c__Chytridiomycetes	o__Chytridiales	f__Chytriomycetaceae	g__Rhizoclosmatium	s__Rhizoclosmatium_globosum	1476	0.00852066
d__Eukaryota	k__Fungi	p__Chytridiomycota	c__Chytridiomycetes	o__Rhizophydiales	f__unclassified_o__Rhizophydiales	g__Batrachochytrium	s__Batrachochytrium_dendrobatidis	16	9.23649e-05
d__Eukaryota	k__Fungi	p__Chytridiomycota	c__Chytridiomycetes	o__Rhizophydiales	f__unclassified_o__Rhizophydiales	g__Batrachochytrium	s__Batrachochytrium_salamandrivorans	44	0.000254003
d__Eukaryota	k__Fungi	p__Chytridiomycota	c__Chytridiomycetes	o__Spizellomycetales	f__Powellomycetaceae	g__Powellomyces	s__Powellomyces_hirtus	22	0.000127002
d__Eukaryota	k__Fungi	p__Chytridiomycota	c__Chytridiomycetes	o__Spizellomycetales	f__Spizellomycetaceae	g__Spizellomyces	s__Spizellomyces_punctatus	362	0.00208976
d__Eukaryota	k__Fungi	p__Chytridiomycota	c__Chytridiomycetes	o__Spizellomycetales	f__Spizellomycetaceae	g__Spizellomyces	s__Spizellomyces_sp._'palustris'	184	0.0010622
d__Eukaryota	k__Fungi	p__Chytridiomycota	c__Chytridiomycetes	o__Synchytriales	f__Synchytriaceae	g__Synchytrium	s__Synchytrium_microbalum	12	6.92737e-05
d__Eukaryota	k__Fungi	p__Chytridiomycota	c__Chytridiomycetes	o__unclassified_c__Chytridiomycetes	f__unclassified_c__Chytridiomycetes	g__Blyttiomyces	s__Blyttiomyces_helicus	60	0.000346368
d__Eukaryota	k__Fungi	p__Chytridiomycota	c__Monoblepharidomycetes	o__Monoblepharidales	f__Gonapodyaceae	g__Gonapodya	s__Gonapodya_prolifera	70	0.000404096
d__Eukaryota	k__Fungi	p__Chytridiomycota	c__Neocallimastigomycetes	o__Neocallimastigales	f__Neocallimastigaceae	g__Anaeromyces	s__Anaeromyces_contortus	2	1.15456e-05
d__Eukaryota	k__Fungi	p__Chytridiomycota	c__Neocallimastigomycetes	o__Neocallimastigales	f__Neocallimastigaceae	g__Anaeromyces	s__Anaeromyces_robustus	20556	0.118666
d__Eukaryota	k__Fungi	p__Chytridiomycota	c__Neocallimastigomycetes	o__Neocallimastigales	f__Neocallimastigaceae	g__Caecomyces	s__Caecomyces_sp.	562	0.00324432
d__Eukaryota	k__Fungi	p__Chytridiomycota	c__Neocallimastigomycetes	o__Neocallimastigales	f__Neocallimastigaceae	g__Neocallimastix	s__Neocallimastix_californiae	27428	0.158337
d__Eukaryota	k__Fungi	p__Chytridiomycota	c__Neocallimastigomycetes	o__Neocallimastigales	f__Neocallimastigaceae	g__Neocallimastix	s__Neocallimastix_cameroonii	62	0.000357914
d__Eukaryota	k__Fungi	p__Chytridiomycota	c__Neocallimastigomycetes	o__Neocallimastigales	f__Neocallimastigaceae	g__Neocallimastix	s__Neocallimastix_frontalis	6	3.46368e-05
d__Eukaryota	k__Fungi	p__Chytridiomycota	c__Neocallimastigomycetes	o__Neocallimastigales	f__Neocallimastigaceae	g__Orpinomyces	s__Orpinomyces_sp._LT-3	6	3.46368e-05
d__Eukaryota	k__Fungi	p__Chytridiomycota	c__Neocallimastigomycetes	o__Neocallimastigales	f__Neocallimastigaceae	g__Orpinomyces	s__Orpinomyces_sp._OUS1	140	0.000808193
d__Eukaryota	k__Fungi	p__Chytridiomycota	c__Neocallimastigomycetes	o__Neocallimastigales	f__Neocallimastigaceae	g__Orpinomyces	s__Orpinomyces_sp._ukk1	60	0.000346368
d__Eukaryota	k__Fungi	p__Chytridiomycota	c__Neocallimastigomycetes	o__Neocallimastigales	f__Neocallimastigaceae	g__Pecoramyces	s__Pecoramyces_ruminatium	320	0.0018473
d__Eukaryota	k__Fungi	p__Chytridiomycota	c__Neocallimastigomycetes	o__Neocallimastigales	f__Neocallimastigaceae	g__Piromyces	s__Piromyces_finnis	10956	0.0632469
d__Eukaryota	k__Fungi	p__Chytridiomycota	c__Neocallimastigomycetes	o__Neocallimastigales	f__Neocallimastigaceae	g__Piromyces	s__Piromyces_sp.	2234	0.0128964
d__Eukaryota	k__Fungi	p__Chytridiomycota	c__Neocallimastigomycetes	o__Neocallimastigales	f__Neocallimastigaceae	g__Piromyces	s__Piromyces_sp._E2	22122	0.127706
d__Eukaryota	k__Fungi	p__Cryptomycota	c__unclassified_p__Cryptomycota	o__unclassified_p__Cryptomycota	f__unclassified_p__Cryptomycota	g__Paramicrosporidium	s__Paramicrosporidium_saccamoebae	26	0.000150093
d__Eukaryota	k__Fungi	p__Cryptomycota	c__unclassified_p__Cryptomycota	o__unclassified_p__Cryptomycota	f__unclassified_p__Cryptomycota	g__Rozella	s__Rozella_allomycis	8	4.61824e-05
d__Eukaryota	k__Fungi	p__Microsporidia	c__unclassified_p__Microsporidia	o__unclassified_p__Microsporidia	f__Amphiacanthidae	g__Amphiamblys	s__Amphiamblys_sp._WSBS2006	98	0.000565735
d__Eukaryota	k__Fungi	p__Microsporidia	c__unclassified_p__Microsporidia	o__unclassified_p__Microsporidia	f__Dubosqiidae	g__Hamiltosporidium	s__Hamiltosporidium_magnivora	30	0.000173184
d__Eukaryota	k__Fungi	p__Microsporidia	c__unclassified_p__Microsporidia	o__unclassified_p__Microsporidia	f__Dubosqiidae	g__Hamiltosporidium	s__Hamiltosporidium_tvaerminnensis	62	0.000357914
d__Eukaryota	k__Fungi	p__Microsporidia	c__unclassified_p__Microsporidia	o__unclassified_p__Microsporidia	f__Enterocytozoonidae	g__Enterocytozoon	s__Enterocytozoon_bieneusi	26	0.000150093
d__Eukaryota	k__Fungi	p__Microsporidia	c__unclassified_p__Microsporidia	o__unclassified_p__Microsporidia	f__Enterocytozoonidae	g__Enterocytozoon	s__Enterocytozoon_hepatopenaei	16	9.23649e-05
d__Eukaryota	k__Fungi	p__Microsporidia	c__unclassified_p__Microsporidia	o__unclassified_p__Microsporidia	f__Nosematidae	g__Nosema	s__Nosema_apis	8	4.61824e-05
d__Eukaryota	k__Fungi	p__Microsporidia	c__unclassified_p__Microsporidia	o__unclassified_p__Microsporidia	f__Nosematidae	g__Nosema	s__Nosema_bombycis	6	3.46368e-05
d__Eukaryota	k__Fungi	p__Microsporidia	c__unclassified_p__Microsporidia	o__unclassified_p__Microsporidia	f__Nosematidae	g__Vittaforma	s__Vittaforma_corneae	34	0.000196275
d__Eukaryota	k__Fungi	p__Microsporidia	c__unclassified_p__Microsporidia	o__unclassified_p__Microsporidia	f__Ordosporidae	g__Ordospora	s__Ordospora_colligata	8	4.61824e-05
d__Eukaryota	k__Fungi	p__Microsporidia	c__unclassified_p__Microsporidia	o__unclassified_p__Microsporidia	f__Pleistophoridae	g__Trachipleistophora	s__Trachipleistophora_hominis	28	0.000161639
d__Eukaryota	k__Fungi	p__Microsporidia	c__unclassified_p__Microsporidia	o__unclassified_p__Microsporidia	f__Pleistophoridae	g__Vavraia	s__Vavraia_culicis	12	6.92737e-05
d__Eukaryota	k__Fungi	p__Microsporidia	c__unclassified_p__Microsporidia	o__unclassified_p__Microsporidia	f__Tubulinosematidae	g__Anncaliia	s__Anncaliia_algerae	38	0.000219367
d__Eukaryota	k__Fungi	p__Microsporidia	c__unclassified_p__Microsporidia	o__unclassified_p__Microsporidia	f__Tubulinosematidae	g__Tubulinosema	s__Tubulinosema_ratisbonensis	10	5.77281e-05
d__Eukaryota	k__Fungi	p__Microsporidia	c__unclassified_p__Microsporidia	o__unclassified_p__Microsporidia	f__Unikaryonidae	g__Encephalitozoon	s__Encephalitozoon_hellem	22	0.000127002
d__Eukaryota	k__Fungi	p__Microsporidia	c__unclassified_p__Microsporidia	o__unclassified_p__Microsporidia	f__unclassified_p__Microsporidia	g__Nematocida	s__Nematocida_sp._1	28	0.000161639
d__Eukaryota	k__Fungi	p__Microsporidia	c__unclassified_p__Microsporidia	o__unclassified_p__Microsporidia	f__unclassified_p__Microsporidia	g__Nematocida	s__Nematocida_sp._ERTm5	56	0.000323277
d__Eukaryota	k__Fungi	p__Mucoromycota	c__Endogonomycetes	o__Endogonales	f__Endogonaceae	g__Endogone	s__Endogone_sp._FLAS-F59071	6	3.46368e-05
d__Eukaryota	k__Fungi	p__Mucoromycota	c__Endogonomycetes	o__Endogonales	f__Endogonaceae	g__Jimgerdemannia	s__Jimgerdemannia_flammicorona	70	0.000404096
d__Eukaryota	k__Fungi	p__Mucoromycota	c__Endogonomycetes	o__Endogonales	f__unclassified_o__Endogonales	g__Bifiguratus	s__Bifiguratus_adelaidae	2	1.15456e-05
d__Eukaryota	k__Fungi	p__Mucoromycota	c__Glomeromycetes	o__Diversisporales	f__Diversisporaceae	g__Diversispora	s__Diversispora_epigaea	1168	0.00674264
d__Eukaryota	k__Fungi	p__Mucoromycota	c__Glomeromycetes	o__Diversisporales	f__Gigasporaceae	g__Gigaspora	s__Gigaspora_rosea	442	0.00255158
d__Eukaryota	k__Fungi	p__Mucoromycota	c__Glomeromycetes	o__Glomerales	f__Glomeraceae	g__Glomus	s__Glomus_cerebriforme	748	0.00431806
d__Eukaryota	k__Fungi	p__Mucoromycota	c__Glomeromycetes	o__Glomerales	f__Glomeraceae	g__Glomus	s__Glomus_sp._DAOM_240422	16	9.23649e-05
d__Eukaryota	k__Fungi	p__Mucoromycota	c__Glomeromycetes	o__Glomerales	f__Glomeraceae	g__Rhizophagus_f__Glomeraceae	s__Rhizophagus_clarus	10866	0.0627273
d__Eukaryota	k__Fungi	p__Mucoromycota	c__Glomeromycetes	o__Glomerales	f__Glomeraceae	g__Rhizophagus_f__Glomeraceae	s__Rhizophagus_irregularis	20506	0.118377
d__Eukaryota	k__Fungi	p__Mucoromycota	c__Glomeromycetes	o__Glomerales	f__Glomeraceae	g__Rhizophagus_f__Glomeraceae	s__Rhizophagus_sp._MUCL_43196	472	0.00272476
d__Eukaryota	k__Fungi	p__Mucoromycota	c__Mortierellomycetes	o__Mortierellales	f__Mortierellaceae	g__Lobosporangium	s__Lobosporangium_transversale	72	0.000415642
d__Eukaryota	k__Fungi	p__Mucoromycota	c__Mortierellomycetes	o__Mortierellales	f__Mortierellaceae	g__Mortierella	s__Mortierella_elongata	306	0.00176648
d__Eukaryota	k__Fungi	p__Mucoromycota	c__Mortierellomycetes	o__Mortierellales	f__Mortierellaceae	g__Mortierella	s__Mortierella_verticillata	134	0.000773556
d__Eukaryota	k__Fungi	p__Mucoromycota	c__Mucoromycetes	o__Mucorales	f__Choanephoraceae	g__Choanephora	s__Choanephora_cucurbitarum	46	0.000265549
d__Eukaryota	k__Fungi	p__Mucoromycota	c__Mucoromycetes	o__Mucorales	f__Cunninghamellaceae	g__Absidia	s__Absidia_glauca	32	0.00018473
d__Eukaryota	k__Fungi	p__Mucoromycota	c__Mucoromycetes	o__Mucorales	f__Cunninghamellaceae	g__Hesseltinella	s__Hesseltinella_vesiculosa	80	0.000461824
d__Eukaryota	k__Fungi	p__Mucoromycota	c__Mucoromycetes	o__Mucorales	f__Lichtheimiaceae	g__Lichtheimia	s__Lichtheimia_corymbifera	314	0.00181266
d__Eukaryota	k__Fungi	p__Mucoromycota	c__Mucoromycetes	o__Mucorales	f__Lichtheimiaceae	g__Lichtheimia	s__Lichtheimia_ramosa	124	0.000715828
d__Eukaryota	k__Fungi	p__Mucoromycota	c__Mucoromycetes	o__Mucorales	f__Mucoraceae	g__Mucor	s__Mucor_ambiguus	170	0.000981377
d__Eukaryota	k__Fungi	p__Mucoromycota	c__Mucoromycetes	o__Mucorales	f__Mucoraceae	g__Mucor	s__Mucor_circinelloides	26	0.000150093
d__Eukaryota	k__Fungi	p__Mucoromycota	c__Mucoromycetes	o__Mucorales	f__Mucoraceae	g__Mucor	s__Mucor_lusitanicus	4	2.30912e-05
d__Eukaryota	k__Fungi	p__Mucoromycota	c__Mucoromycetes	o__Mucorales	f__Mucoraceae	g__Parasitella	s__Parasitella_parasitica	8	4.61824e-05
d__Eukaryota	k__Fungi	p__Mucoromycota	c__Mucoromycetes	o__Mucorales	f__Phycomycetaceae	g__Phycomyces	s__Phycomyces_blakesleeanus	72	0.000415642
d__Eukaryota	k__Fungi	p__Mucoromycota	c__Mucoromycetes	o__Mucorales	f__Rhizopodaceae	g__Rhizopus	s__Rhizopus_delemar	18	0.00010391
d__Eukaryota	k__Fungi	p__Mucoromycota	c__Mucoromycetes	o__Mucorales	f__Rhizopodaceae	g__Rhizopus	s__Rhizopus_microsporus	30	0.000173184
d__Eukaryota	k__Fungi	p__Mucoromycota	c__Mucoromycetes	o__Mucorales	f__Rhizopodaceae	g__Rhizopus	s__Rhizopus_stolonifer	120	0.000692737
d__Eukaryota	k__Fungi	p__Mucoromycota	c__Mucoromycetes	o__Mucorales	f__Syncephalastraceae	g__Syncephalastrum	s__Syncephalastrum_racemosum	144	0.000831284
d__Eukaryota	k__Fungi	p__Zoopagomycota	c__Basidiobolomycetes	o__Basidiobolales	f__Basidiobolaceae	g__Basidiobolus	s__Basidiobolus_meristosporus	208	0.00120074
d__Eukaryota	k__Fungi	p__Zoopagomycota	c__Dimargaritomycetes	o__Dimargaritales	f__Dimargaritaceae	g__Dimargaris	s__Dimargaris_cristalligena	28	0.000161639
d__Eukaryota	k__Fungi	p__Zoopagomycota	c__Entomophthoromycetes	o__Entomophthorales	f__Ancylistaceae	g__Conidiobolus	s__Conidiobolus_coronatus	56	0.000323277
d__Eukaryota	k__Fungi	p__Zoopagomycota	c__Harpellomycetes	o__Harpellales	f__Harpellaceae	g__Furculomyces	s__Furculomyces_boomerangus	182	0.00105065
d__Eukaryota	k__Fungi	p__Zoopagomycota	c__Harpellomycetes	o__Harpellales	f__Legeriomycetaceae	g__Smittium	s__Smittium_angustum	8	4.61824e-05
d__Eukaryota	k__Fungi	p__Zoopagomycota	c__Harpellomycetes	o__Harpellales	f__Legeriomycetaceae	g__Smittium	s__Smittium_culicis	22	0.000127002
d__Eukaryota	k__Fungi	p__Zoopagomycota	c__Harpellomycetes	o__Harpellales	f__Legeriomycetaceae	g__Smittium	s__Smittium_megazygosporum	58	0.000334823
d__Eukaryota	k__Fungi	p__Zoopagomycota	c__Harpellomycetes	o__Harpellales	f__Legeriomycetaceae	g__Smittium	s__Smittium_mucronatum	10	5.77281e-05
d__Eukaryota	k__Fungi	p__Zoopagomycota	c__Harpellomycetes	o__Harpellales	f__Legeriomycetaceae	g__Smittium	s__Smittium_simulii	264	0.00152402
d__Eukaryota	k__Fungi	p__Zoopagomycota	c__Harpellomycetes	o__Harpellales	f__Legeriomycetaceae	g__Zancudomyces	s__Zancudomyces_culisetae	34	0.000196275
d__Eukaryota	k__Fungi	p__Zoopagomycota	c__Kickxellomycetes	o__Kickxellales	f__Kickxellaceae	g__Coemansia	s__Coemansia_reversa	18	0.00010391
d__Eukaryota	k__Fungi	p__Zoopagomycota	c__Zoopagomycetes	o__Zoopagales	f__Sigmoideomycetaceae	g__Thamnocephalis	s__Thamnocephalis_sphaerospora	232	0.00133929
d__Eukaryota	k__Fungi	p__unclassified_k__Fungi	c__unclassified_k__Fungi	o__unclassified_k__Fungi	f__unclassified_k__Fungi	g__unclassified_k__Fungi	s__fungal_sp._No.11243	12	6.92737e-05
d__Eukaryota	k__Fungi	p__unclassified_k__Fungi	c__unclassified_k__Fungi	o__unclassified_k__Fungi	f__unclassified_k__Fungi	g__unclassified_k__Fungi	s__fungal_sp._No.14919	114	0.0006581
