# Supplementary material for: Rumen Mycobiome Thiamine Metabolism Contributes to Subacute Rumen Acidosis Tolerance in Goats Through Enhancing Epithelial Cell Proliferation via IGFBP2/IGF1 Axis Activation
Source: Exploration (Beijing). 2026 Feb 24;6(2):70142. doi: 10.1002/exp2.70142 (PMC13094527; doi:10.1002/exp2.70142)
Supplement: Supplementary file 1 — exp270142‐sup‐0001‐SuppMat.zip. [file EXP2-6-70142-s001.zip › Supplemental_Table_S10.xls]

## Sheet: Sheet1
Table S10 The total account of microbiome in rumen including bacteria, fungi, archaea and viruses
	CON					HCS					HCT
Archaea	0.0155916	0.0248551	0.0233722	0.0281966	0.0295421	0.0256879	0.030088	0.00925381	0.0283024	0.0086067	0.0553588	0.0187937	0.0350583	0.020223	0.00691835
Bacteria	0.850462	0.864225	0.811067	0.801453	0.848621	0.606906	0.739801	0.544791	0.749486	0.555661	0.755161	0.661774	0.840179	0.691796	0.546564
Fungi	0.00164298	0.0017032	0.00138107	0.00175112	0.00135791	0.00293023	0.0015775	0.00281713	0.00114893	0.002127	0.00202459	0.00256423	0.00148026	0.00630786	0.00205847
Viruses	0.00442478	0.0019077	0.00636833	0.00652084	0.00180325	0.0372001	0.0146032	0.0387274	0.00558978	0.0340935	0.0103018	0.0265949	0.00334501	0.0169182	0.0301272
