# Supplementary material for: Rumen Mycobiome Thiamine Metabolism Contributes to Subacute Rumen Acidosis Tolerance in Goats Through Enhancing Epithelial Cell Proliferation via IGFBP2/IGF1 Axis Activation
Source: Exploration (Beijing). 2026 Feb 24;6(2):70142. doi: 10.1002/exp2.70142 (PMC13094527; doi:10.1002/exp2.70142)
Supplement: Supplementary file 1 — exp270142‐sup‐0001‐SuppMat.zip. [file EXP2-6-70142-s001.zip › Supplemental_Table_S11.xls]

## Sheet: Sheet1
Table S11 The participating pathways and abundance of differential KO between HCT and CON dairy goats counted in TPM
Function name	KEGG Name	Pathway Description	CON1	CON2	CON3	CON4	CON5	HCT1	HCT2	HCT3	HCT4	HCT5
K06674	SMC2	Cellular Processes,Cell growth and death,Cell cycle - yeast	0.199407	0	0	0	0	0	0.15475	0	0	0.431421
K05694	PTPRB, PTPB	Cellular Processes,Cellular community - eukaryotes,Adherens junction	0	0	0	0	0.339722	0.220785	0	0.225675	0	0
K14026	SEL1, SEL1L	Genetic Information Processing,Folding, sorting and degradation,Protein processing in endoplasmic reticulum	0	0	0	0.0433989	0	0.255717	0.487161	0.0768687	0.338353	0
K10955	MUC2	Human Diseases,Infectious disease: parasitic,Amoebiasis; Human Diseases,Cancer: specific types,Gastric cancer	0	0	0	0	0.027447	0	0	0.95965	0.212662	0
K02930	RP-L4e, RPL4	Genetic Information Processing,Translation,Ribosome	0	0	0.212408	0	0.286556	0	0.124375	0	0.138498	0
K04382	PPP2C	Genetic Information Processing,Translation,mRNA surveillance pathway; Environmental Information Processing,Signal transduction,MAPK signaling pathway - fly; Environmental Information Processing,Signal transduction,Sphingolipid signaling pathway; Cellular Processes,Cell growth and death,Cell cycle - yeast; Cellular Processes,Cell growth and death,Meiosis - yeast; Cellular Processes,Cell growth and…	0	0	0	0	0.119769	0.0972973	0	0	0.34732	0.205475
K02938	RP-L8e, RPL8	Genetic Information Processing,Translation,Ribosome	0.206566	0.209206	0	0	0	0	0.160305	0	0.0892544	0.105606
K02955	RP-S14e, RPS14	Genetic Information Processing,Translation,Ribosome	0.416693	0.140673	0	0	0	0	0.215583	0	0	0
K02927	RP-L40e, RPL40	Genetic Information Processing,Translation,Ribosome	0.163078	0.0825813	0	0	0	0.888281	0.126557	0	0	0
K01689	ENO, eno	Metabolism,Carbohydrate metabolism,Glycolysis / Gluconeogenesis; Metabolism,Energy metabolism,Methane metabolism; Metabolism,Global and overview maps,Metabolic pathways; Metabolism,Global and overview maps,Biosynthesis of secondary metabolites; Metabolism,Global and overview maps,Microbial metabolism in diverse environments; Metabolism,Global and overview maps,Carbon metabolism; Metabolism,Global…	0	0.947675	0	0	0	0.194164	0	0	0.115517	0
K00344	qor, CRYZ	-	0	0.137821	0	0	0.243314	0	0.211213	0.538773	0.117599	0.0695715
K02991	RP-S6e, RPS6	Human Diseases,Drug resistance: antineoplastic,EGFR tyrosine kinase inhibitor resistance; Genetic Information Processing,Translation,Ribosome; Environmental Information Processing,Signal transduction,HIF-1 signaling pathway; Environmental Information Processing,Signal transduction,mTOR signaling pathway; Environmental Information Processing,Signal transduction,PI3K-Akt signaling pathway; Environm…	0.554394	0	0	0	0.10675	0	0.456714	0	0	0.161338
K02173	yggC	-	0.611062	0	0	0.136252	0.467547	0	0	0	0	0
K00750	GYG1, GYG2	Metabolism,Carbohydrate metabolism,Starch and sucrose metabolism; Metabolism,Global and overview maps,Metabolic pathways; Metabolism,Global and overview maps,Biosynthesis of secondary metabolites	0	0	0	0	0.0355133	0	0.413121	0.0393188	0	0.72575
K01176	AMY, amyA, malS	Metabolism,Carbohydrate metabolism,Starch and sucrose metabolism; Metabolism,Global and overview maps,Metabolic pathways; Metabolism,Global and overview maps,Biosynthesis of secondary metabolites; Organismal Systems,Digestive system,Pancreatic secretion; Organismal Systems,Digestive system,Carbohydrate digestion and absorption	0	0	0.72578	0	0.260108	0.265143	0	0	0	0
K18578	CEL74A	-	0.80776	0.163617	0	0	0.144427	0	0.125372	0	0	0
K01923	purC	Metabolism,Nucleotide metabolism,Purine metabolism; Metabolism,Global and overview maps,Metabolic pathways; Metabolism,Global and overview maps,Biosynthesis of secondary metabolites	0	0.794711	0	0	0	0	0	0	0	0
K08678	UXS1, uxs	Metabolism,Carbohydrate metabolism,Amino sugar and nucleotide sugar metabolism; Metabolism,Global and overview maps,Metabolic pathways	0	0	0	0	0	0	0	0	0	0.398064
K00852	rbsK, RBKS	Metabolism,Carbohydrate metabolism,Pentose phosphate pathway; Metabolism,Global and overview maps,Metabolic pathways	0	0.147098	0.558983	2.90302	1.24941	3.03837	3.99632	2.10009	1.5548	0.196534
K01916	nadE	Metabolism,Metabolism of cofactors and vitamins,Nicotinate and nicotinamide metabolism; Metabolism,Global and overview maps,Metabolic pathways	6.36478	0.848953	0.860215	2.06565	1.04751	0.715347	0.69984	1.10441	2.44932	0.447672
K01805	xylA	Metabolism,Carbohydrate metabolism,Pentose and glucuronate interconversions; Metabolism,Carbohydrate metabolism,Fructose and mannose metabolism; Metabolism,Global and overview maps,Metabolic pathways	1.57011	1.81531	2.00309	2.15431	4.17638	0.268386	0.107053	0.590775	0.276264	0
K03932	lpqC	-	0.259246	2.09921	4.08736	3.26571	1.39041	0.517658	0.301539	0.641398	0.560356	0
K19271	catA	-	0.0954509	1.4482	0.954457	0.995657	0.757643	2.36326	0.938975	2.29893	0.933781	0
K08693	yfkN	Metabolism,Nucleotide metabolism,Purine metabolism; Metabolism,Nucleotide metabolism,Pyrimidine metabolism; Metabolism,Metabolism of cofactors and vitamins,Nicotinate and nicotinamide metabolism; Metabolism,Global and overview maps,Metabolic pathways; Metabolism,Global and overview maps,Biosynthesis of secondary metabolites	0	0	0	1.25312	2.17427	3.11097	3.49221	0.393736	2.07673	0.241287
K17677	IRC3	-	0	0	0	10.6856	0	0	0	0	0	0
K17103	CHO1, pssA	Metabolism,Amino acid metabolism,Glycine, serine and threonine metabolism; Metabolism,Lipid metabolism,Glycerophospholipid metabolism; Metabolism,Global and overview maps,Metabolic pathways; Metabolism,Global and overview maps,Biosynthesis of secondary metabolites	3.98679	0	0.273303	0.213292	1.2126	0.149765	2.13375	2.4493	0.297007	0.0351419
K20047	PAN1	-	0	0	4.05892	0	0	0.603176	2.8198	0	0	1.11458
K09707	K09707	-	1.06772	2.0048	0.68461	2.56125	0.508588	0.359681	0.123718	0.856035	0.719773	0.337593
K08968	msrC	Metabolism,Amino acid metabolism,Cysteine and methionine metabolism	0	0.762526	0.374195	0	0	0	0	0	0	0
K11085	msbA	Environmental Information Processing,Membrane transport,ABC transporters	0	0	0.460217	0	0.931306	0	0	0	0	0
K11839	USP8, UBP5	Cellular Processes,Transport and catabolism,Mitophagy - animal; Cellular Processes,Transport and catabolism,Endocytosis; Human Diseases,Endocrine and metabolic disease,Cushing syndrome	0	0	0	0	0	0.322704	0	0	0	0
K15655	srfAB, lchAB	Metabolism,Metabolism of terpenoids and polyketides,Nonribosomal peptide structures; Cellular Processes,Cellular community - prokaryotes,Quorum sensing	0	0.340907	0	0	0	0	0	0	0	0
K21440	ANKRD50	-	0	0	0	0	0.295572	0	0	0	0	0
K08139	HXT	Cellular Processes,Cell growth and death,Meiosis - yeast	0.118938	0	0.0788167	0	0	0	0	0.117724	0	0
K04499	RUVBL1, RVB1, INO80H	Environmental Information Processing,Signal transduction,Wnt signaling pathway	0	0	0	0	0	0	0	0	0	0.294188
K00476	ASPH	Environmental Information Processing,Signal transduction,Calcium signaling pathway; Organismal Systems,Circulatory system,Cardiac muscle contraction	0.668368	0	0	0	0	0	0	0	0	0
K13887	CORO2	-	0	0	0	0	0	0	0	0	0.13119	0.155225
K00818	E2.6.1.11, argD	Metabolism,Amino acid metabolism,Arginine biosynthesis; Metabolism,Global and overview maps,Metabolic pathways; Metabolism,Global and overview maps,Biosynthesis of secondary metabolites; Metabolism,Global and overview maps,2-Oxocarboxylic acid metabolism; Metabolism,Global and overview maps,Biosynthesis of amino acids	0	0	0	0	0	0	0.129172	0.164749	0	0
K15423	PPP4C	Organismal Systems,Endocrine system,Glucagon signaling pathway	0	0	0	0	0	0	0	0	0	0.274983
K01207	nagZ	Metabolism,Carbohydrate metabolism,Amino sugar and nucleotide sugar metabolism; Metabolism,Glycan biosynthesis and metabolism,Glycosaminoglycan degradation; Metabolism,Global and overview maps,Metabolic pathways; Human Diseases,Drug resistance: antimicrobial,beta-Lactam resistance	0	0.280701	0	0	0	0	0	0	0	0
K14536	RIA1	Genetic Information Processing,Translation,Ribosome biogenesis in eukaryotes	0	0.665138	0	0	0	0	0	0	0	0
K13025	EIF4A3, FAL1	Genetic Information Processing,Translation,RNA transport; Genetic Information Processing,Translation,mRNA surveillance pathway; Genetic Information Processing,Transcription,Spliceosome	0.226294	0	0	0	0.404612	0	0	0	0	0.115692
K15532	yteR, yesR	-	0	0	0	0	0.760785	0	0	0	0	0
K00965	galT, GALT	Metabolism,Carbohydrate metabolism,Galactose metabolism; Metabolism,Carbohydrate metabolism,Amino sugar and nucleotide sugar metabolism; Metabolism,Global and overview maps,Metabolic pathways; Organismal Systems,Endocrine system,Prolactin signaling pathway	0	0	0	0	1.14848	0	0	0	0	0
K13954	yiaY	Metabolism,Carbohydrate metabolism,Glycolysis / Gluconeogenesis; Metabolism,Lipid metabolism,Fatty acid degradation; Metabolism,Amino acid metabolism,Tyrosine metabolism; Metabolism,Xenobiotics biodegradation and metabolism,Chloroalkane and chloroalkene degradation; Metabolism,Xenobiotics biodegradation and metabolism,Naphthalene degradation; Metabolism,Global and overview maps,Metabolic pathways…	0	0	0	0	0	0.120885	0.387515	0.164749	0	0
K06978	K06978	-	0	0	0.0717542	0.503988	0.0968024	0	0	0	0	0
K09527	DNAJC7	-	0	0	0	0	0	0.202217	0.21608	0.275594	0	0
K18626	TCHH	-	0.138262	0	0	0	0	0	0	0.547404	0	0
K01768	E4.6.1.1	Metabolism,Nucleotide metabolism,Purine metabolism; Metabolism,Global and overview maps,Metabolic pathways; Cellular Processes,Cellular community - prokaryotes,Biofilm formation - Pseudomonas aeruginosa; Cellular Processes,Cell growth and death,Meiosis - yeast; Organismal Systems,Aging,Longevity regulating pathway - multiple species	0	0	0	0	0	0	0	0.711951	0	0
K01082	cysQ, MET22, BPNT1	Metabolism,Energy metabolism,Sulfur metabolism; Metabolism,Global and overview maps,Metabolic pathways; Metabolism,Global and overview maps,Microbial metabolism in diverse environments	0	0.529807	0.173328	0	0	0	0	0	0	0
K12472	EPS15	Cellular Processes,Transport and catabolism,Endocytosis	0	0	0.657453	0	0	0	0	0	0	0.0760831
K01218	gmuG	Metabolism,Carbohydrate metabolism,Fructose and mannose metabolism; Metabolism,Global and overview maps,Metabolic pathways; Cellular Processes,Cellular community - prokaryotes,Quorum sensing	0	0	0	0	0	0	0	0	0	0.727476
K07126	K07126	-	28.2649	64.3879	44.3733	40.7418	52.1495	83.6712	148.951	73.9593	53.3542	3.31767
K00432	gpx, btuE, bsaA	Metabolism,Metabolism of other amino acids,Glutathione metabolism; Metabolism,Lipid metabolism,Arachidonic acid metabolism; Metabolism,Global and overview maps,Metabolic pathways; Organismal Systems,Endocrine system,Thyroid hormone synthesis; Human Diseases,Neurodegenerative disease,Amyotrophic lateral sclerosis (ALS); Human Diseases,Neurodegenerative disease,Huntington disease	0.373325	1.49707	10.2175	2.37071	4.85984	0.870623	0.657979	6.70271	4.68993	0.522503
K03929	pnbA	-	7.84193	4.62962	9.94984	4.08752	9.21235	81.5115	10.1811	9.18094	3.16828	0.123406
K11751	ushA	Metabolism,Nucleotide metabolism,Purine metabolism; Metabolism,Nucleotide metabolism,Pyrimidine metabolism; Metabolism,Metabolism of cofactors and vitamins,Nicotinate and nicotinamide metabolism; Metabolism,Global and overview maps,Metabolic pathways; Metabolism,Global and overview maps,Biosynthesis of secondary metabolites	0	1.1286	0.175097	2.41067	3.90135	7.76465	8.75187	3.17269	3.14049	0.316592
K09935	K09935	-	0.154924	0	1.68992	1.25556	0.203449	6.62487	2.68975	0.22653	4.24404	14.6876
K06988	fno	-	8.66312	0.414718	3.50672	3.49263	3.83969	0.272131	0.200522	0.278157	0.47938	0
K05349	bglX	Metabolism,Metabolism of other amino acids,Cyanoamino acid metabolism; Metabolism,Carbohydrate metabolism,Starch and sucrose metabolism; Metabolism,Biosynthesis of other secondary metabolites,Phenylpropanoid biosynthesis; Metabolism,Global and overview maps,Metabolic pathways; Metabolism,Global and overview maps,Biosynthesis of secondary metabolites	0.855362	0.650817	3.38801	2.7662	6.18259	1.53757	0.992651	5.0231	1.08932	0.581036
K02925	RP-L3e, RPL3	Genetic Information Processing,Translation,Ribosome	0.702588	0	0	0	0	0	0.265662	0	0.147914	0.445956
K00939	adk, AK	Metabolism,Nucleotide metabolism,Purine metabolism; Metabolism,Metabolism of cofactors and vitamins,Thiamine metabolism; Metabolism,Global and overview maps,Metabolic pathways; Metabolism,Global and overview maps,Biosynthesis of secondary metabolites	0	0	0	0	0	0.135227	0	0	0	0
K01783	rpe, RPE	Metabolism,Carbohydrate metabolism,Pentose phosphate pathway; Metabolism,Carbohydrate metabolism,Pentose and glucuronate interconversions; Metabolism,Energy metabolism,Carbon fixation in photosynthetic organisms; Metabolism,Global and overview maps,Metabolic pathways; Metabolism,Global and overview maps,Biosynthesis of secondary metabolites; Metabolism,Global and overview maps,Microbial metabolis…	0	0	0	0	0	0	0	0	0.134572	0
K10866	RAD50	Genetic Information Processing,Replication and repair,Homologous recombination; Genetic Information Processing,Replication and repair,Non-homologous end-joining; Cellular Processes,Cell growth and death,Cellular senescence	0	0	0	0	0	0	0.156298	0	0	0
K10877	RAD54B	Genetic Information Processing,Replication and repair,Homologous recombination	0	0	0	0	0	0	0	0	0.150762	0
K12393	AP1M	Cellular Processes,Transport and catabolism,Lysosome; Human Diseases,Infectious disease: viral,Human immunodeficiency virus 1 infection	0	0	0	0	0	0	0.148855	0	0	0
K12195	CHMP6, VPS20	Cellular Processes,Transport and catabolism,Endocytosis; Cellular Processes,Cell growth and death,Necroptosis	0	0	0	0	0	0	0	0.138115	0	0
K09487	HSP90B, TRA1	Genetic Information Processing,Folding, sorting and degradation,Protein processing in endoplasmic reticulum; Environmental Information Processing,Signal transduction,PI3K-Akt signaling pathway; Organismal Systems,Environmental adaptation,Plant-pathogen interaction; Organismal Systems,Immune system,IL-17 signaling pathway; Organismal Systems,Endocrine system,Estrogen signaling pathway; Organismal …	0	0	0	0	0	0	0.171756	0	0	0
K09228	KRAB	Human Diseases,Infectious disease: viral,Herpes simplex virus 1 infection	0.101038	0	0.0669546	0	0	0	0	0	0	0
K00948	PRPS, prsA	Metabolism,Carbohydrate metabolism,Pentose phosphate pathway; Metabolism,Nucleotide metabolism,Purine metabolism; Metabolism,Global and overview maps,Metabolic pathways; Metabolism,Global and overview maps,Biosynthesis of secondary metabolites; Metabolism,Global and overview maps,Microbial metabolism in diverse environments; Metabolism,Global and overview maps,Carbon metabolism; Metabolism,Global…	0	0	0	0	0	0	0	0.16705	0	0
K20844	abf1	Metabolism,Carbohydrate metabolism,Amino sugar and nucleotide sugar metabolism; Metabolism,Global and overview maps,Metabolic pathways	0.161985	0	0	0	0	0	0	0	0	0
K01740	metY	Metabolism,Amino acid metabolism,Cysteine and methionine metabolism; Metabolism,Global and overview maps,Metabolic pathways	0.194905	0.245278	0.129158	0.0733503	0.160761	0	0.139551	0.141715	0	0
K12196	VPS4	Cellular Processes,Transport and catabolism,Endocytosis; Cellular Processes,Cell growth and death,Necroptosis	0.820566	0	0	0	0	0	0	0	0	0.273967
K14194	sdrC_D_E	Human Diseases,Infectious disease: bacterial,Staphylococcus aureus infection	0	0	0	0	0	0	0	0.0673846	0	0
K03043	rpoB	Genetic Information Processing,Transcription,RNA polymerase	0	0	0	0	0	0	0	0	0	0.0134245
K03466	ftsK, spoIIIE	-	0	0	0	0	0	0	0	0.0791056	0	0
K14753	RACK1	Human Diseases,Infectious disease: viral,Measles	0	0	0	0	0	0	0	0	0	0.0784004
K01895	ACSS1_2, acs	Metabolism,Carbohydrate metabolism,Glycolysis / Gluconeogenesis; Metabolism,Carbohydrate metabolism,Pyruvate metabolism; Metabolism,Carbohydrate metabolism,Glyoxylate and dicarboxylate metabolism; Metabolism,Carbohydrate metabolism,Propanoate metabolism; Metabolism,Energy metabolism,Methane metabolism; Metabolism,Energy metabolism,Carbon fixation pathways in prokaryotes; Metabolism,Global and ove…	0	0	0.0842923	0	0	0	0	0	0	0
K23342	FBN2_3	-	0.0655675	0	0	0	0	0	0	0	0	0.0167606
K02540	MCM2	Genetic Information Processing,Replication and repair,DNA replication; Cellular Processes,Cell growth and death,Cell cycle; Cellular Processes,Cell growth and death,Cell cycle - yeast; Cellular Processes,Cell growth and death,Meiosis - yeast	0	0	0	0.0946886	0	0	0	0	0	0
K13582	podJ	Cellular Processes,Cell growth and death,Cell cycle - Caulobacter	0	0	0	0	0	0	0	0	0.0916032	0
K01598	PPCDC, coaC	Metabolism,Metabolism of cofactors and vitamins,Pantothenate and CoA biosynthesis; Metabolism,Global and overview maps,Metabolic pathways	0	0	0	0	0	0	0.566295	0	0	0.0746129
K01358	clpP, CLPP	Cellular Processes,Cell growth and death,Cell cycle - Caulobacter; Organismal Systems,Aging,Longevity regulating pathway - worm	0	0	0.439023	0	0	0	0	0	0	0.203222
K06178	rluB	-	0.131635	0	0.261692	0	0.235363	0	0	0	0	0
K01273	DPEP	-	0.62938	0	0	0	0	0	0	0	0	0
K01181	E3.2.1.8, xynA	-	0	0.167651	0	0	0.480852	0	0	0	0	0
K04618	GAOA	Metabolism,Carbohydrate metabolism,Galactose metabolism; Metabolism,Global and overview maps,Metabolic pathways	0	0	0	0	0	0	0.381214	0	0.283002	0
K00873	PK, pyk	Metabolism,Carbohydrate metabolism,Glycolysis / Gluconeogenesis; Metabolism,Nucleotide metabolism,Purine metabolism; Metabolism,Carbohydrate metabolism,Pyruvate metabolism; Metabolism,Global and overview maps,Metabolic pathways; Metabolism,Global and overview maps,Biosynthesis of secondary metabolites; Metabolism,Global and overview maps,Microbial metabolism in diverse environments; Metabolism,Gl…	0	0.380079	0	0	0	0.0908511	0	0	0.108103	0.0639539
K01873	VARS, valS	Genetic Information Processing,Translation,Aminoacyl-tRNA biosynthesis	0	0	0	0.644589	0	0	0	0	0	0
K02343	dnaX	Genetic Information Processing,Replication and repair,DNA replication; Genetic Information Processing,Replication and repair,Mismatch repair; Genetic Information Processing,Replication and repair,Homologous recombination	0	0	0	0	0	0	0.605804	0	0	0
K08646	MEP	-	0	0	0	0	0.204605	0	0.177611	0.22653	0	0
K02959	RP-S16, MRPS16, rpsP	Genetic Information Processing,Translation,Ribosome	0	0	1.74097	0	0.285096	0.132305	0.141375	0.390151	0.262381	0.0620899
K03110	ftsY	Cellular Processes,Cellular community - prokaryotes,Quorum sensing; Genetic Information Processing,Folding, sorting and degradation,Protein export; Environmental Information Processing,Membrane transport,Bacterial secretion system	0.190238	0.10845	0.394317	0.225555	0.143616	0.835918	0.0830633	1.08977	0	0
K11741	sugE	-	0.283664	0.175841	0.586125	0.220051	0.253595	0.378285	0.709753	0	0.450119	0.0971376
K00134	GAPDH, gapA	Metabolism,Carbohydrate metabolism,Glycolysis / Gluconeogenesis; Metabolism,Energy metabolism,Carbon fixation in photosynthetic organisms; Metabolism,Global and overview maps,Metabolic pathways; Metabolism,Global and overview maps,Biosynthesis of secondary metabolites; Metabolism,Global and overview maps,Microbial metabolism in diverse environments; Metabolism,Global and overview maps,Carbon meta…	0	2.22423	0.178149	0.0779881	0.0898764	0.122231	0.0780187	0	0.173756	0.223485
K09705	K09705	-	0	0.764909	0	0.333668	0.997764	0.554454	0	0.647695	0.282746	0
K01921	ddl	Metabolism,Metabolism of other amino acids,D-Alanine metabolism; Metabolism,Glycan biosynthesis and metabolism,Peptidoglycan biosynthesis; Metabolism,Global and overview maps,Metabolic pathways; Human Diseases,Drug resistance: antimicrobial,Vancomycin resistance	0	0.401264	0.0969464	0.392812	2.81548	0	0	0	0	0
K08483	ptsI	Environmental Information Processing,Membrane transport,Phosphotransferase system (PTS)	0.921722	1.04445	0.0196269	0.328306	0.808386	0.23765	0.116032	0.23947	0.025595	0
K02872	RP-L13Ae, RPL13A	Genetic Information Processing,Translation,Ribosome	1.16268	0.185432	0.12133	0	0	0.111373	0.357025	0.362448	0.581492	0.968838
K03469	rnhA, RNASEH1	Genetic Information Processing,Replication and repair,DNA replication	0	2.62255	0	0	0.510701	0.688629	0	0.114567	0.100026	0
K05989	ramA	-	0.128828	0	0.830228	0.360545	0.295225	0.165529	0.677158	0	1.05611	0.67053
K12132	prkC, stkP	-	0	0	0	0.0802583	0.0924927	0	0	0	0	0
K08829	MAK	-	0.174122	0	0	0	0	0	0	0	0	0
K03798	ftsH, hflB	-	0	0	0	0.18167	0	0	0	0	0	0
K01870	IARS, ileS	Genetic Information Processing,Translation,Aminoacyl-tRNA biosynthesis	0	0.184315	0	0	0	0	0	0	0	0
K22982	K22982	Metabolism,Amino acid metabolism,Glycine, serine and threonine metabolism; Metabolism,Carbohydrate metabolism,Glyoxylate and dicarboxylate metabolism; Metabolism,Global and overview maps,Metabolic pathways; Metabolism,Global and overview maps,Biosynthesis of secondary metabolites; Metabolism,Global and overview maps,Microbial metabolism in diverse environments	0	0	0	0	0	0	0	0.19354	0	0
K00874	kdgK	Metabolism,Carbohydrate metabolism,Pentose phosphate pathway; Metabolism,Global and overview maps,Metabolic pathways; Metabolism,Global and overview maps,Microbial metabolism in diverse environments; Metabolism,Global and overview maps,Carbon metabolism	0	0	0	0.205574	0	0	0	0	0	0
K08286	E2.7.11.-	-	0	0	0	0	0	0	0	0	0	0.177527
K03006	RPB1, POLR2A	Genetic Information Processing,Transcription,RNA polymerase; Human Diseases,Neurodegenerative disease,Huntington disease	0	0	0	0.177541	0	0	0	0	0	0
K01185	E3.2.1.17	-	0	0	0	0	0	0	0.177611	0	0	0
K10364	CAPZA	Cellular Processes,Transport and catabolism,Endocytosis	0	0.179979	0	0	0	0	0	0	0	0
K02921	RP-L37Ae, RPL37A	Genetic Information Processing,Translation,Ribosome	0	0	0	0	0	0	0	0	0	0.0947538
K00077	panE, apbA	Metabolism,Metabolism of cofactors and vitamins,Pantothenate and CoA biosynthesis; Metabolism,Global and overview maps,Metabolic pathways; Metabolism,Global and overview maps,Biosynthesis of secondary metabolites	0	0	0	0	0.100029	0	0	0	0	0
K08793	STK32, YANK	-	0	0	0.120237	0	0	0	0	0	0	0
K00856	E2.7.1.20, ADK	Metabolism,Nucleotide metabolism,Purine metabolism; Metabolism,Global and overview maps,Metabolic pathways	0.12157	0	0	0	0	0	0	0	0	0
K00796	folP	Metabolism,Metabolism of cofactors and vitamins,Folate biosynthesis; Metabolism,Global and overview maps,Metabolic pathways	0	0	0	0	0	0	0	0	0.117334	0
K22579	rph	-	0	0	0	0	0	0	0	0	0.11921	0
K21449	ata, sadA, emaA	-	0	0	0	0.0449385	0.0172629	0	0.0149854	0	0	0.0493604
K00854	xylB, XYLB	Metabolism,Carbohydrate metabolism,Pentose and glucuronate interconversions; Metabolism,Global and overview maps,Metabolic pathways	0	0	0.12833	0	0	0	0	0	0	0
K01810	GPI, pgi	Metabolism,Carbohydrate metabolism,Glycolysis / Gluconeogenesis; Metabolism,Carbohydrate metabolism,Pentose phosphate pathway; Metabolism,Carbohydrate metabolism,Starch and sucrose metabolism; Metabolism,Carbohydrate metabolism,Amino sugar and nucleotide sugar metabolism; Metabolism,Global and overview maps,Metabolic pathways; Metabolism,Global and overview maps,Biosynthesis of secondary metaboli…	0	0	0	0.122059	0	0	0	0	0	0
K17100	DAS	Metabolism,Energy metabolism,Methane metabolism; Metabolism,Global and overview maps,Metabolic pathways; Metabolism,Global and overview maps,Microbial metabolism in diverse environments; Metabolism,Global and overview maps,Carbon metabolism	0	0	0	0	0.126205	0	0	0	0	0
K15633	gpmI	Metabolism,Carbohydrate metabolism,Glycolysis / Gluconeogenesis; Metabolism,Amino acid metabolism,Glycine, serine and threonine metabolism; Metabolism,Energy metabolism,Methane metabolism; Metabolism,Global and overview maps,Metabolic pathways; Metabolism,Global and overview maps,Biosynthesis of secondary metabolites; Metabolism,Global and overview maps,Microbial metabolism in diverse environment…	0	0	0	0.596321	0	0	0	0	0	0
K07901	RAB8A, MEL	Cellular Processes,Transport and catabolism,Autophagy - animal; Cellular Processes,Transport and catabolism,Endocytosis; Environmental Information Processing,Signal transduction,AMPK signaling pathway; Cellular Processes,Cellular community - eukaryotes,Tight junction; Organismal Systems,Digestive system,Pancreatic secretion	0.281025	0	0	0	0	0	0.21809	0.0927191	0	0
K03332	fruA	Metabolism,Carbohydrate metabolism,Fructose and mannose metabolism	0	0	0.50174	0	0	0	0	0	0	0.0774179
K08307	mltD, dniR	-	0	0.304063	0.198951	0	0	0	0	0.0742905	0	0
K00871	PHKG	Environmental Information Processing,Signal transduction,Calcium signaling pathway; Organismal Systems,Endocrine system,Insulin signaling pathway; Organismal Systems,Endocrine system,Glucagon signaling pathway	0	0.575932	0	0	0	0	0	0	0	0
K07891	RAB22	Cellular Processes,Transport and catabolism,Endocytosis	0.443182	0	0	0	0.132068	0	0	0	0	0
K19827	MACF1	-	0	0	0	0	0	0.218858	0.350792	0	0	0
K16488	SDCCAG8	-	0	0	0.3321	0.012149	0.0560039	0.0227481	0	0	0.121805	0.02402
K08955	YME1	Cellular Processes,Transport and catabolism,Mitophagy - yeast	0	0	0.348164	0	0	0.127192	0	0	0	0.0758962
K03030	PSMD14, RPN11, POH1	Genetic Information Processing,Folding, sorting and degradation,Proteasome; Human Diseases,Infectious disease: viral,Epstein-Barr virus infection	0.129936	0	0	0	0	0	0	0	0	0.398577
K10804	tesA	Metabolism,Lipid metabolism,Biosynthesis of unsaturated fatty acids	0	0	0	0.0532623	0.184145	0.0997297	0	0	4.80604	0.210612
K01190	lacZ	Metabolism,Carbohydrate metabolism,Galactose metabolism; Metabolism,Glycan biosynthesis and metabolism,Other glycan degradation; Metabolism,Lipid metabolism,Sphingolipid metabolism; Metabolism,Global and overview maps,Metabolic pathways	1.34932	0.383653	1.06895	0.343639	0	0.643438	0.146988	1.11579	0.131853	0
K03164	TOP2	Human Diseases,Drug resistance: antineoplastic,Platinum drug resistance	0.237876	0	1.65513	1.82874	0.400215	0.489578	0.491385	0.92357	1.17397	1.39421
K08900	BCS1	-	0	0	2.03246	0.587082	0.325932	0.349404	1.7684	0.0494655	0.52135	2.56127
K00700	GBE1, glgB	Metabolism,Carbohydrate metabolism,Starch and sucrose metabolism; Metabolism,Global and overview maps,Metabolic pathways; Metabolism,Global and overview maps,Biosynthesis of secondary metabolites	1.21358	0	1.49958	0.461637	0.86171	1.80784	0.175615	0.895938	0	0.115692
K01439	dapE	Metabolism,Amino acid metabolism,Lysine biosynthesis; Metabolism,Global and overview maps,Metabolic pathways; Metabolism,Global and overview maps,Microbial metabolism in diverse environments; Metabolism,Global and overview maps,Biosynthesis of amino acids	0	0.962976	0.748098	0.87337	0.227915	0.0925761	0	3.07707	0	0
K01771	plc	Metabolism,Carbohydrate metabolism,Inositol phosphate metabolism; Metabolism,Global and overview maps,Metabolic pathways	0.978649	0	0.826925	1.00584	1.81068	0.172048	0.299333	0.344953	0.152227	0.196548
K10716	kch, trkA, mthK, pch	-	0.444167	1.04441	0.5839	0.604785	0.297607	0.846082	0.195372	0.110136	0	1.60884
K01066	aes	-	3.04779	0.0417128	0.054586	0.0639003	0.257744	0.0299121	0.319627	1.67141	0.106777	0.0210564
K12373	HEXA_B	Metabolism,Glycan biosynthesis and metabolism,Other glycan degradation; Metabolism,Glycan biosynthesis and metabolism,Various types of N-glycan biosynthesis; Metabolism,Carbohydrate metabolism,Amino sugar and nucleotide sugar metabolism; Metabolism,Glycan biosynthesis and metabolism,Glycosaminoglycan degradation; Metabolism,Glycan biosynthesis and metabolism,Glycosphingolipid biosynthesis - globo…	4.39842	0	0.325519	0	0.396247	0.237838	0	0	0.200053	0
K03955	NDUFAB1	Metabolism,Energy metabolism,Oxidative phosphorylation; Metabolism,Global and overview maps,Metabolic pathways; Organismal Systems,Environmental adaptation,Thermogenesis; Organismal Systems,Nervous system,Retrograde endocannabinoid signaling; Human Diseases,Endocrine and metabolic disease,Non-alcoholic fatty liver disease (NAFLD); Human Diseases,Neurodegenerative disease,Alzheimer disease; Human …	0	0	0	0	0	0.348263	0	0	0	0
K01183	E3.2.1.14	Metabolism,Carbohydrate metabolism,Amino sugar and nucleotide sugar metabolism; Metabolism,Global and overview maps,Metabolic pathways	0	0	0	0.477057	0	0	0	0	0	0
K04646	CLTC	Cellular Processes,Transport and catabolism,Lysosome; Cellular Processes,Transport and catabolism,Endocytosis; Organismal Systems,Nervous system,Synaptic vesicle cycle; Organismal Systems,Excretory system,Endocrine and other factor-regulated calcium reabsorption; Human Diseases,Neurodegenerative disease,Huntington disease; Human Diseases,Infectious disease: bacterial,Bacterial invasion of epithel…	0	0	0	0	0	0	0.338144	0	0	0.148508
K01495	GCH1, folE	Metabolism,Metabolism of cofactors and vitamins,Folate biosynthesis; Metabolism,Global and overview maps,Metabolic pathways	0.394905	0	0	0	0	0	0	0	0	0.0919338
K11835	USP4_11, UBP12	-	0	0	0	0	0	0	0.487414	0	0	0
K10756	RFC3_5	Genetic Information Processing,Replication and repair,DNA replication; Genetic Information Processing,Replication and repair,Nucleotide excision repair; Genetic Information Processing,Replication and repair,Mismatch repair	0	0	0.352248	0.137451	0	0	0	0	0	0
K04802	PCNA	Genetic Information Processing,Replication and repair,DNA replication; Genetic Information Processing,Replication and repair,Base excision repair; Genetic Information Processing,Replication and repair,Nucleotide excision repair; Genetic Information Processing,Replication and repair,Mismatch repair; Cellular Processes,Cell growth and death,Cell cycle; Cellular Processes,Cellular community - eukary…	0	0	0	0	0.0734908	0	0	0	0.426235	0
K01262	pepP	-	0	0	0	0	0	0.160737	0.343511	0	0	0
K22684	MCA1	-	0	0	0	0	0.17827	0	0	0.328954	0	0
K15986	ppaC	Metabolism,Energy metabolism,Oxidative phosphorylation	0	0.161458	0.211287	0	0.142522	0	0	0	0	0
K00018	hprA	Metabolism,Amino acid metabolism,Glycine, serine and threonine metabolism; Metabolism,Carbohydrate metabolism,Glyoxylate and dicarboxylate metabolism; Metabolism,Energy metabolism,Methane metabolism; Metabolism,Global and overview maps,Metabolic pathways; Metabolism,Global and overview maps,Biosynthesis of secondary metabolites; Metabolism,Global and overview maps,Microbial metabolism in diverse …	0	0	0	0	0.527841	0	0	0	0	0
K06889	K06889	-	0	0	1.22369	0	0	0.245146	0.0947258	0.189853	0.42193	0
K14349	NCEH1, AADACL1	Organismal Systems,Endocrine system,Cortisol synthesis and secretion; Human Diseases,Endocrine and metabolic disease,Cushing syndrome; Organismal Systems,Digestive system,Bile secretion; Organismal Systems,Digestive system,Cholesterol metabolism	0.256562	0.649604	0	0	0.573415	0	0.696868	0	0	0
K03686	dnaJ	-	0	0	0	0.0607923	0.0700593	0	0.121632	0	1.99057	0
K08770	UBC	Organismal Systems,Endocrine system,PPAR signaling pathway	0.177446	0.721831	0.0587942	0	0	1.03098	0.275414	0	0	0
K01673	cynT, can	Metabolism,Energy metabolism,Nitrogen metabolism; Metabolism,Global and overview maps,Metabolic pathways	0.420316	0	0.278531	0.0815145	0	0.45789	0.407733	0.208013	0.27242	0.0537213
K11904	vgrG	Environmental Information Processing,Membrane transport,Bacterial secretion system	0	0.0778533	0	0	0	0.895266	0	1.22585	0	0
K01520	dut, DUT	Metabolism,Nucleotide metabolism,Pyrimidine metabolism; Metabolism,Xenobiotics biodegradation and metabolism,Drug metabolism - other enzymes; Metabolism,Global and overview maps,Metabolic pathways	0.171649	0	0.113747	0	1.30224	0.0962305	0.411309	0	0.114504	0.101946
K13963	SERPINB	Human Diseases,Infectious disease: parasitic,Amoebiasis	0	0.0473262	1.17181	0.0988836	0.350752	0	0.189592	0.138756	0.316447	0
K02414	fliK	Cellular Processes,Cell motility,Flagellar assembly	0	0	0	0	0	0.0459488	0	0.0626218	2.18697	0
K01785	galM, GALM	Metabolism,Carbohydrate metabolism,Glycolysis / Gluconeogenesis; Metabolism,Carbohydrate metabolism,Galactose metabolism; Metabolism,Global and overview maps,Metabolic pathways; Metabolism,Global and overview maps,Biosynthesis of secondary metabolites; Metabolism,Global and overview maps,Microbial metabolism in diverse environments	0.143858	0	0.476653	0.104157	0.257218	0	0.111641	1.20287	0	0
K21636	nrdD	Metabolism,Nucleotide metabolism,Purine metabolism; Metabolism,Nucleotide metabolism,Pyrimidine metabolism; Metabolism,Global and overview maps,Metabolic pathways	0	0	0	0.108497	0	0.101577	0.21708	0	0.725192	0.572032
K01942	HLCS	Metabolism,Metabolism of cofactors and vitamins,Biotin metabolism; Metabolism,Global and overview maps,Metabolic pathways	0	0	0	1.02297	0	0	0	0	0	0
K03574	mutT, NUDT15, MTH2	-	0	0	0.293609	0	0	0	0	0	0.71136	0
K01104	E3.1.3.48	Environmental Information Processing,Signal transduction,Two-component system	0.0988878	0	0	0	0.707244	0.0718185	0	0.0978786	0.0854563	0
K02348	elaA	-	0	0	0	0	0.788551	0	0.269479	0	0	0
K03546	sbcC, rad50	-	0	0	0.0190118	0.333838	0	0.190816	0.0445292	0	0.404516	0.088005
K19561	bioJ	Metabolism,Metabolism of cofactors and vitamins,Biotin metabolism; Metabolism,Global and overview maps,Metabolic pathways	0	0.379137	0.0496144	0.174241	0.468538	0	0	0	0	0
K18753	ZFP36L	Cellular Processes,Cell growth and death,Cellular senescence	0.89956	0	0	0	0	0	0	0	0.129563	0
K12881	THOC4, ALY	Genetic Information Processing,Translation,RNA transport; Genetic Information Processing,Translation,mRNA surveillance pathway; Genetic Information Processing,Transcription,Spliceosome; Human Diseases,Infectious disease: viral,Herpes simplex virus 1 infection	0	0	0	0	0	0.119894	0.512451	0	0.142661	0.253195
K20478	GOLGB1	-	0.348565	0	0	0	0	0.465096	0.0912242	0	0.15061	0
K16643	SERPINE2	-	0	0.755466	0	0.289326	0	0	0	0	0	0
K08300	rne	Genetic Information Processing,Folding, sorting and degradation,RNA degradation	0	0.317783	0	0	0.589263	0	0	0.968263	0	0
K02941	RP-LP0, RPLP0	Genetic Information Processing,Translation,Ribosome	0.352649	0	0.23369	0	0	0	0	0	0.203167	0
K01736	aroC	Metabolism,Amino acid metabolism,Phenylalanine, tyrosine and tryptophan biosynthesis; Metabolism,Global and overview maps,Metabolic pathways; Metabolism,Global and overview maps,Biosynthesis of secondary metabolites; Metabolism,Global and overview maps,Biosynthesis of amino acids	1.62421	0	0	0	0.0726018	0.64878	0	0	0	0
K07052	K07052	-	0	0.397172	0	0.578196	0.934528	0	0	0.413867	0	0
K12251	aguB	Metabolism,Amino acid metabolism,Arginine and proline metabolism; Metabolism,Global and overview maps,Metabolic pathways	1.46232	0	0.49509	0	0	0.0868932	0.5571	0	0	0
K04487	iscS, NFS1	Metabolism,Metabolism of cofactors and vitamins,Thiamine metabolism; Metabolism,Global and overview maps,Metabolic pathways; Genetic Information Processing,Folding, sorting and degradation,Sulfur relay system	0	0	0.219078	0	0.0809225	0.19744	1.06744	0.492766	0.117334	0.272297
K19868	NME8, TXNDC3	-	0	0	0.189309	0.221612	0	0.103738	0.228728	0.848281	0.509403	0.511178
K15923	AXY8, FUC95A, afcA	Metabolism,Glycan biosynthesis and metabolism,Other glycan degradation	0.266757	0.101988	1.04717	0	0	0	0.310525	0.550865	0.325802	0
K03496	parA, soj	-	0.649682	0	0	0	0.663788	0	0.936345	0.183729	0.0802056	0.142349
K01173	ENDOG	Cellular Processes,Cell growth and death,Apoptosis	0	0	0	0	0	0	2.64504	0	0	0
K00942	E2.7.4.8, gmk	Metabolism,Nucleotide metabolism,Purine metabolism; Metabolism,Global and overview maps,Metabolic pathways	0	0	0	0	0	0.631199	0.236219	0.217865	1.548	0.112531
K22071	FDX2	-	0.977677	0	0.402401	0	0	1.14722	0	0	0.195557	0
K11420	EHMT	Metabolism,Amino acid metabolism,Lysine degradation; Metabolism,Global and overview maps,Metabolic pathways; Organismal Systems,Aging,Longevity regulating pathway	0.787237	0	0	0.0508912	0	0	0	0.0649336	0	0
K02519	infB, MTIF2	-	0	0.0616241	0.0403211	0.802421	0	0	0	0	0	0
K05665	ABCC1	Human Diseases,Drug resistance: antineoplastic,Antifolate resistance; Environmental Information Processing,Membrane transport,ABC transporters; Environmental Information Processing,Signal transduction,Sphingolipid signaling pathway; Organismal Systems,Digestive system,Vitamin digestion and absorption; Human Diseases,Cancer: overview,MicroRNAs in cancer	0	0	0	0	0	0	0	0	0.985166	0
K20371	NUCB	-	0.600203	0	0.393825	0	0	0	0	0	0	0
K22539	PLY	Metabolism,Carbohydrate metabolism,Pentose and glucuronate interconversions; Metabolism,Global and overview maps,Metabolic pathways	0	0.119517	0	0	0	0	0.366322	0	0.20396	0.271183
K01179	E3.2.1.4	Metabolism,Carbohydrate metabolism,Starch and sucrose metabolism; Metabolism,Global and overview maps,Metabolic pathways; Environmental Information Processing,Signal transduction,Two-component system	0	0.157713	0	0	0	0	0.245494	0.188656	0.134572	0.241339
K20628	exlX	-	0	0	0	0	0	0	0.111376	0	0	0.84801
K02880	RP-L17e, RPL17	Genetic Information Processing,Translation,Ribosome	0.680794	0	0	0	0	0	0.132082	0	0.147081	0
K05646	ABCA12	Environmental Information Processing,Membrane transport,ABC transporters	0.915461	0	0	0	0	0	0	0	0	0
K14572	MDN1, REA1	Genetic Information Processing,Translation,Ribosome biogenesis in eukaryotes	0	0	0	0	0	0.953937	0	0	0	0
K13886	CORO1B_1C_6	-	0.161552	0	0	0	0	0	0	0	0.124913	0.0738989
K03111	ssb	Genetic Information Processing,Replication and repair,DNA replication; Genetic Information Processing,Replication and repair,Mismatch repair; Genetic Information Processing,Replication and repair,Homologous recombination	0	0	0	0.114041	0	0	0	0	0	0.30063
K01811	xylS, yicI	-	0	0	0.116731	0.142899	0	0.168127	0	0	0	0
K15654	srfAA, lchAA	Metabolism,Metabolism of terpenoids and polyketides,Nonribosomal peptide structures; Cellular Processes,Cellular community - prokaryotes,Quorum sensing	0.378219	0	0	0	0	0	0	0	0	0
K00560	thyA, TYMS	Metabolism,Nucleotide metabolism,Pyrimidine metabolism; Metabolism,Metabolism of cofactors and vitamins,One carbon pool by folate; Metabolism,Global and overview maps,Metabolic pathways; Human Diseases,Drug resistance: antineoplastic,Antifolate resistance	0	0	0.102664	0	0.259886	0	0	0	0	0
K09834	VTE1, SXD1	Metabolism,Metabolism of cofactors and vitamins,Ubiquinone and other terpenoid-quinone biosynthesis; Metabolism,Global and overview maps,Metabolic pathways; Metabolism,Global and overview maps,Biosynthesis of secondary metabolites	0.16599	0.168112	0.337406	0	0.741974	0	0	0	0	0
K11153	RDH12	Metabolism,Metabolism of cofactors and vitamins,Retinol metabolism; Metabolism,Global and overview maps,Metabolic pathways	0	0	0	0	0.467669	0	0	0	0	0
K04077	groEL, HSPD1	Genetic Information Processing,Folding, sorting and degradation,RNA degradation; Organismal Systems,Aging,Longevity regulating pathway - worm; Human Diseases,Endocrine and metabolic disease,Type I diabetes mellitus; Human Diseases,Infectious disease: bacterial,Legionellosis; Human Diseases,Infectious disease: bacterial,Tuberculosis	0	0	0.0363	0	0	0	0	0	0	0.429024
K03231	EEF1A	Genetic Information Processing,Translation,RNA transport; Human Diseases,Infectious disease: bacterial,Legionellosis; Human Diseases,Infectious disease: parasitic,Leishmaniasis	0	0.474362	0	0	0	0	0	0	0	0
K15711	SMARCA3, HLTF	-	0	0	0	0	0	0	0.473629	0	0	0
K03240	EIF2B5	Genetic Information Processing,Translation,RNA transport; Human Diseases,Infectious disease: viral,Herpes simplex virus 1 infection	0	0.457801	0	0	0	0	0	0	0	0
K01178	SGA1	Metabolism,Carbohydrate metabolism,Starch and sucrose metabolism; Metabolism,Global and overview maps,Metabolic pathways	0	0	0.456583	0	0	0	0	0	0	0
K21456	GSS	Metabolism,Amino acid metabolism,Cysteine and methionine metabolism; Metabolism,Metabolism of other amino acids,Glutathione metabolism; Metabolism,Global and overview maps,Metabolic pathways; Cellular Processes,Cell growth and death,Ferroptosis	0.463881	0	0	0	0	0	0	0	0	0
K08659	pepDA, pepDB	-	0	0.202625	0	0	0	0	0.155262	0	0	0.102284
K01476	E3.5.3.1, rocF, arg	Metabolism,Amino acid metabolism,Arginine biosynthesis; Metabolism,Amino acid metabolism,Arginine and proline metabolism; Metabolism,Global and overview maps,Metabolic pathways; Metabolism,Global and overview maps,Biosynthesis of secondary metabolites; Metabolism,Global and overview maps,Biosynthesis of amino acids; Human Diseases,Infectious disease: parasitic,Amoebiasis	0	0.13449	0	0.674401	0.24825	0	0.103053	0	0.365182	0
K01421	yhgE	-	0	0.0956136	0.418525	0.515892	0.216341	0.295496	0	0	0	0
K22068	ISCU	-	0	0.143645	0.0939879	0	0	0.56654	0.275172	0.156555	0.306419	0
K03163	TOP1	-	0	0	0	0	0	0.0941654	0	0	0.33614	0
K06269	PPP1C	Genetic Information Processing,Translation,mRNA surveillance pathway; Environmental Information Processing,Signal transduction,cGMP-PKG signaling pathway; Environmental Information Processing,Signal transduction,cAMP signaling pathway; Cellular Processes,Cell growth and death,Meiosis - yeast; Cellular Processes,Cell growth and death,Oocyte meiosis; Cellular Processes,Cell growth and death,Cellula…	0.593652	0	0	0	0	0	0.452308	0	0.171193	0.202556
K18107	GAAD	Metabolism,Carbohydrate metabolism,Pentose and glucuronate interconversions; Metabolism,Global and overview maps,Metabolic pathways	0	0.711543	0.232784	0	0	0	0	0.475893	0	0
K03257	EIF4A	Genetic Information Processing,Translation,RNA transport	1.27201	0	0	0	0	0.115477	0.123393	0	0	0
K06158	ABCF3	-	0	0	0	0	0	0.703223	0.375715	0.383358	0	0.0495028
K03671	trxA	Organismal Systems,Immune system,NOD-like receptor signaling pathway; Human Diseases,Infectious disease: bacterial,Salmonella infection; Human Diseases,Cardiovascular disease,Fluid shear stress and atherosclerosis	0	0	0.198212	0	0.0891349	0	0	0.493431	0.0861614	0
K00067	rfbD, rmlD	Metabolism,Biosynthesis of other secondary metabolites,Streptomycin biosynthesis; Metabolism,Metabolism of terpenoids and polyketides,Polyketide sugar unit biosynthesis; Metabolism,Global and overview maps,Metabolic pathways; Metabolism,Global and overview maps,Biosynthesis of secondary metabolites	0	0	0.256659	0	0	0	0	0.208739	0	0.396022
K07273	acm	-	0	0	0	0	0	0	0	0	0	0.858048
K05838	ybbN	-	0	0	0	0	0	0.498649	0.355222	0	0	0
K00927	PGK, pgk	Metabolism,Carbohydrate metabolism,Glycolysis / Gluconeogenesis; Metabolism,Energy metabolism,Carbon fixation in photosynthetic organisms; Metabolism,Global and overview maps,Metabolic pathways; Metabolism,Global and overview maps,Biosynthesis of secondary metabolites; Metabolism,Global and overview maps,Microbial metabolism in diverse environments; Metabolism,Global and overview maps,Carbon meta…	0	0.299964	0	0.11488	0	0.107552	0.114925	0	0.25595	0
K15503	ANKRD44	-	0	0	0	0.0777294	0.268735	0.363856	0	0	0.17318	0
K05850	ATP2B	Environmental Information Processing,Signal transduction,Calcium signaling pathway; Environmental Information Processing,Signal transduction,cGMP-PKG signaling pathway; Environmental Information Processing,Signal transduction,cAMP signaling pathway; Organismal Systems,Circulatory system,Adrenergic signaling in cardiomyocytes; Organismal Systems,Endocrine system,Aldosterone synthesis and secretion…	0	0	0	0.870666	0	0	0	0	0	0
K22493	ALS	-	0	0	0	0	0	0.107027	0.762427	0	0	0
K07893	RAB6A	-	0.152963	0	0	0	0	0.222183	0.118707	0.151402	0	0.547413
K07023	K07023	-	0	0	0	0.0762127	0	0	0	0.97242	0	0.150682
K00549	metE	Metabolism,Amino acid metabolism,Cysteine and methionine metabolism; Metabolism,Metabolism of other amino acids,Selenocompound metabolism; Metabolism,Global and overview maps,Metabolic pathways; Metabolism,Global and overview maps,Biosynthesis of secondary metabolites; Metabolism,Global and overview maps,Biosynthesis of amino acids	0	0	0	0	0	0.256615	0.294901	0	0.632799	0
K03646	tolA	-	0.0976887	0	0.0971031	0.126564	0.655001	0	0	0	0.21105	0
K00459	ncd2, npd	Metabolism,Energy metabolism,Nitrogen metabolism; Metabolism,Global and overview maps,Metabolic pathways	0.154924	0	0.410655	0	0	0	0.120229	0.153343	0	0
K01489	cdd, CDA	Metabolism,Nucleotide metabolism,Pyrimidine metabolism; Metabolism,Xenobiotics biodegradation and metabolism,Drug metabolism - other enzymes; Metabolism,Global and overview maps,Metabolic pathways	0	0	0	0.825918	0	0	0	0	0	0
K18584	ACTR3, ARP3	Cellular Processes,Transport and catabolism,Autophagy - yeast; Cellular Processes,Cellular community - eukaryotes,Tight junction; Human Diseases,Infectious disease: bacterial,Yersinia infection	0	0	0.221209	0	0	0.363655	0.388585	0	0.144237	0
K13912	DMBT1	Organismal Systems,Digestive system,Salivary secretion	0.0796053	0	0.0527521	0.0617534	0.355835	0.346886	0	0.236379	0	0
K02985	RP-S3e, RPS3	Genetic Information Processing,Translation,Ribosome; Human Diseases,Infectious disease: bacterial,Pathogenic Escherichia coli infection; Human Diseases,Infectious disease: bacterial,Salmonella infection	0	0.361019	0	0	0	0	0	0	0	0
K15921	xynD	Metabolism,Carbohydrate metabolism,Amino sugar and nucleotide sugar metabolism; Metabolism,Global and overview maps,Metabolic pathways	0	0.149251	0	0	0	0.123261	0	0	0	0.16211
K00667	FAS2	Metabolism,Lipid metabolism,Fatty acid biosynthesis; Metabolism,Global and overview maps,Metabolic pathways; Metabolism,Global and overview maps,Fatty acid metabolism	0	0	0	0	0	0.301588	0	0	1.43543	0
K01069	gloB, gloC, HAGH	Metabolism,Carbohydrate metabolism,Pyruvate metabolism; Metabolism,Global and overview maps,Metabolic pathways	7.44074	1.06456	0.518885	0.775328	2.27139	0.130454	3.67649	1.70389	0.394906	0.105415
K07188	LIPE, HSL	Environmental Information Processing,Signal transduction,cAMP signaling pathway; Environmental Information Processing,Signal transduction,AMPK signaling pathway; Environmental Information Processing,Signal transduction,Apelin signaling pathway; Organismal Systems,Environmental adaptation,Thermogenesis; Organismal Systems,Endocrine system,Insulin signaling pathway; Organismal Systems,Endocrine sys…	0.188226	0.476579	0.0623658	0.146015	0.673093	0	0.0730362	0	0.0813299	0
K06041	kdsD, kpsF	Metabolism,Glycan biosynthesis and metabolism,Lipopolysaccharide biosynthesis; Metabolism,Global and overview maps,Metabolic pathways	0	1.56904	0.120781	0	0	0	0	0	0	0
K03778	ldhA	Metabolism,Carbohydrate metabolism,Pyruvate metabolism; Metabolism,Global and overview maps,Metabolic pathways; Metabolism,Global and overview maps,Microbial metabolism in diverse environments	0	0.568353	0	0	0	0.518281	0	0.235448	0.822265	0
K14003	PREB, SEC12	Genetic Information Processing,Folding, sorting and degradation,Protein processing in endoplasmic reticulum	0.237646	0	0.194363	0	0.488094	0.396516	0	0.685551	0	0.0429024
K13978	ACTNL	Human Diseases,Infectious disease: parasitic,Amoebiasis	0	0	1.10575	0	0.563714	0.25385	0	0	0	0
K01270	pepD	Metabolism,Metabolism of other amino acids,Glutathione metabolism; Metabolism,Global and overview maps,Metabolic pathways	2.72523	1.65575	2.03471	3.80416	7.5187	0.20037	0.162239	0.322823	0.260136	0
K01733	thrC	Metabolism,Amino acid metabolism,Glycine, serine and threonine metabolism; Metabolism,Metabolism of cofactors and vitamins,Vitamin B6 metabolism; Metabolism,Global and overview maps,Metabolic pathways; Metabolism,Global and overview maps,Biosynthesis of secondary metabolites; Metabolism,Global and overview maps,Microbial metabolism in diverse environments; Metabolism,Global and overview maps,Bios…	0	0.813192	0.133019	0.155717	0	0.145784	0	0.198684	0.241731	0
K03234	EEF2	Environmental Information Processing,Signal transduction,AMPK signaling pathway; Organismal Systems,Endocrine system,Oxytocin signaling pathway	0.621963	0.17335	0	0	0	0	0.398492	0	0.147914	0.23047
K07405	E3.2.1.1A	Metabolism,Carbohydrate metabolism,Starch and sucrose metabolism; Metabolism,Global and overview maps,Metabolic pathways; Metabolism,Global and overview maps,Biosynthesis of secondary metabolites	0	0	0.111529	0	0.150462	0	0	0	0	0
K03495	gidA, mnmG, MTO1	-	0	0	0	0	0	0.145302	0	0	0.115517	0
K11275	H1_5	-	0	0	0.0411922	0.0964421	0	0.135435	0	0	0	0
K13941	folKP	Metabolism,Metabolism of cofactors and vitamins,Folate biosynthesis; Metabolism,Global and overview maps,Metabolic pathways	0	0	0	0	0	0.265946	0	0	0	0
K18619	CORO7	-	0	0	0	0	0	0	0	0	0.144637	0.0855672
K01621	xfp, xpk	Metabolism,Carbohydrate metabolism,Pentose phosphate pathway; Metabolism,Energy metabolism,Carbon fixation in photosynthetic organisms; Metabolism,Global and overview maps,Metabolic pathways; Metabolism,Global and overview maps,Microbial metabolism in diverse environments	0	0	0.226208	0	0	0	0	0	0	0
K12506	ispDF	Metabolism,Metabolism of terpenoids and polyketides,Terpenoid backbone biosynthesis; Metabolism,Global and overview maps,Metabolic pathways; Metabolism,Global and overview maps,Biosynthesis of secondary metabolites	0	0	0	0	0.257218	0	0	0	0	0
K00940	ndk, NME	Metabolism,Nucleotide metabolism,Purine metabolism; Metabolism,Nucleotide metabolism,Pyrimidine metabolism; Metabolism,Xenobiotics biodegradation and metabolism,Drug metabolism - other enzymes; Metabolism,Global and overview maps,Metabolic pathways; Metabolism,Global and overview maps,Biosynthesis of secondary metabolites; Environmental Information Processing,Signal transduction,MAPK signaling pa…	0	0	0	0.230891	0	0	0	0	0	0
K01338	lon	Cellular Processes,Cell growth and death,Cell cycle - Caulobacter	0	0	0.345163	0	0	0	0	0	0	0
K23518	MACROD, ymdB	-	0	0	0	0.160517	0.184985	0	0	0	0	0
K00661	maa	-	0	0	0.215263	0	0	0	0	0	0	0
K11366	USP22_27_51, UBP8	-	0	0	0	0	0	0	0.212811	0	0	0
K00868	pdxK, pdxY	Metabolism,Metabolism of cofactors and vitamins,Vitamin B6 metabolism; Metabolism,Global and overview maps,Metabolic pathways	0	0	0.294403	0	0	0	0	0	0	0
