# Supplementary material for: Rumen Mycobiome Thiamine Metabolism Contributes to Subacute Rumen Acidosis Tolerance in Goats Through Enhancing Epithelial Cell Proliferation via IGFBP2/IGF1 Axis Activation
Source: Exploration (Beijing). 2026 Feb 24;6(2):70142. doi: 10.1002/exp2.70142 (PMC13094527; doi:10.1002/exp2.70142)
Supplement: Supplementary file 1 — exp270142‐sup‐0001‐SuppMat.zip. [file EXP2-6-70142-s001.zip › Supplemental_Table_S12.xls]

## Sheet: Sheet1
Table S12 The genes of A.bombycis annotated in KEGG database
gene	KO	definition	score
XP_022382849.1	K08869	ADCK, ABC1; aarF domain-containing kinase	294
XP_022382850.1	K03381	catA; catechol 1,2-dioxygenase [EC:1.13.11.1]	18
XP_022382851.1	K10669	TRPT1, TPT1; 2'-phosphotransferase [EC:2.7.1.160]	153
XP_022382854.1	K26405	CCDC25; coiled-coil domain-containing protein 25	225
XP_022382860.1	K08192	DAL5; MFS transporter, ACS family, DAL5 transporter family protein	409
XP_022382867.1	K01183	E3.2.1.14; chitinase [EC:3.2.1.14]	287
XP_022382868.1	K01698	hemB, ALAD; porphobilinogen synthase [EC:4.2.1.24]	565
XP_022382870.1	K01875	SARS, serS; seryl-tRNA synthetase [EC:6.1.1.11]	464
XP_022382871.1	K07208	RHEB; Ras homolog enriched in brain	227
XP_022382873.1	K02921	RP-L37Ae, RPL37A; large subunit ribosomal protein L37Ae	157
XP_022382875.1	K11836	USP5_13, UBP14; ubiquitin carboxyl-terminal hydrolase 5/13 [EC:3.4.19.12]	845
XP_022382876.1	K07466	RFA1, RPA1, rpa; replication factor A1	692
XP_022382877.1	K14552	NAN1, UTP17, WDR75; NET1-associated nuclear protein 1 (U3 small nucleolar RNA-associated protein 17)	414
XP_022382879.1	K06965	PELO, DOM34, pelA; protein pelota	430
XP_022382882.1	K03381	catA; catechol 1,2-dioxygenase [EC:1.13.11.1]	240
XP_022382885.1	K22721	CSG1, SUR1, CSH1; inositol phosphorylceramide mannosyltransferase catalytic subunit [EC:2.4.1.370]	380
XP_022382887.1	K01693	hisB; imidazoleglycerol-phosphate dehydratase [EC:4.2.1.19]	307
XP_022382888.1	K00273	DAO, aao; D-amino-acid oxidase [EC:1.4.3.3]	67
XP_022382893.1	K00354	E1.6.99.1; NADPH2 dehydrogenase [EC:1.6.99.1]	112
XP_022382895.1	K02984	RP-S3Ae, RPS3A; small subunit ribosomal protein S3Ae	418
XP_022382896.1	K00761	upp, UPRT; uracil phosphoribosyltransferase [EC:2.4.2.9]	369
XP_022382900.1	K17907	ATG9; autophagy-related protein 9	652
XP_022382907.1	K01535	PMA1, PMA2; H+-transporting ATPase [EC:7.1.2.1]	14
XP_022382909.1	K01663	HIS7; imidazole glycerol-phosphate synthase [EC:4.3.2.10]	786
XP_022382910.1	K15541	MPE1; protein MPE1	556
XP_022382914.1	K01673	cynT, can; carbonic anhydrase [EC:4.2.1.1]	165
XP_022382916.1	K00729	ALG5; dolichyl-phosphate beta-glucosyltransferase [EC:2.4.1.117]	414
XP_022382919.1	K17623	PUDP, HDHD1; pseudouridine 5'-phosphatase [EC:3.1.3.96]	202
XP_022382920.1	K03031	PSMD8, RPN12; 26S proteasome regulatory subunit N12	274
XP_022382921.1	K01279	TPP1, CLN2; tripeptidyl-peptidase I [EC:3.4.14.9]	478
XP_022382924.1	K17868	DPH7, RRT2; diphthine methyl ester acylhydrolase [EC:3.1.1.97]	13
XP_022382929.1	K01768	E4.6.1.1; adenylate cyclase [EC:4.6.1.1]	1774
XP_022382941.1	K01254	LTA4H; leukotriene-A4 hydrolase [EC:3.3.2.6]	764
XP_022382942.1	K17662	CBP3, UQCC; cytochrome b pre-mRNA-processing protein 3	166
XP_022382943.1	K14213	PEPD; Xaa-Pro dipeptidase [EC:3.4.13.9]	522
XP_022382946.1	K03347	CUL1, CDC53; cullin 1	959
XP_022382947.1	K04441	P38; p38 MAP kinase [EC:2.7.11.24]	418
XP_022382948.1	K14811	DBP3; ATP-dependent RNA helicase DBP3 [EC:5.6.2.7]	559
XP_022382950.1	K12669	OST3_6; dolichyl-diphosphooligosaccharide---protein glycosyltransferase subunit 3/6	38
XP_022382952.1	K08337	ATG7; ubiquitin-like modifier-activating enzyme ATG7	776
XP_022382953.1	K01489	cdd, CDA; cytidine deaminase [EC:3.5.4.5]	18
XP_022382954.1	K00507	SCD, desC; stearoyl-CoA desaturase (Delta-9 desaturase) [EC:1.14.19.1]	15
XP_022382956.1	K00507	SCD, desC; stearoyl-CoA desaturase (Delta-9 desaturase) [EC:1.14.19.1]	25
XP_022382958.1	K18587	COQ9; ubiquinone biosynthesis protein COQ9	182
XP_022382960.1	K24755	WDR76, CMR1; WD repeat-containing protein 76	460
XP_022382963.1	K08711	PDR, CDR1; ATP-binding cassette, subfamily G (WHITE), member 2, PDR	650
XP_022382966.1	K03325	ACR3, arsB; arsenite transporter	201
XP_022382968.1	K10736	MCM10; minichromosome maintenance protein 10	404
XP_022382975.1	K20059	LDB19, ART1; arrestin-related trafficking adapter 1	376
XP_022382978.1	K09465	BRLA; zinc finger protein BrlA	58
XP_022382980.1	K01166	RNASET2; ribonuclease T2 [EC:4.6.1.19]	246
XP_022382983.1	K13953	adhP; alcohol dehydrogenase, propanol-preferring [EC:1.1.1.1]	472
XP_022382984.1	K03885	ndh; NADH:quinone reductase (non-electrogenic) [EC:1.6.5.9]	255
XP_022382985.1	K00121	frmA, ADH5, adhC; S-(hydroxymethyl)glutathione dehydrogenase / alcohol dehydrogenase [EC:1.1.1.284 1.1.1.1]	592
XP_022382987.1	K01070	frmB, ESD, fghA; S-formylglutathione hydrolase [EC:3.1.2.12]	381
XP_022382989.1	K03396	gfa; S-(hydroxymethyl)glutathione synthase [EC:4.4.1.22]	219
XP_022382991.1	K17783	ERV1, GFER, ALR; mitochondrial FAD-linked sulfhydryl oxidase [EC:1.8.3.2]	190
XP_022382992.1	K05236	COPA, RET1; coatomer subunit alpha	1774
XP_022382995.1	K00002	AKR1A1, adh; alcohol dehydrogenase (NADP+) [EC:1.1.1.2]	412
XP_022382996.1	K12392	AP1B1; AP-1 complex subunit beta-1	1006
XP_022382998.1	K00387	SUOX; sulfite oxidase [EC:1.8.3.1]	333
XP_022383000.1	K06678	YCG1, CAPG; condensin complex subunit 3	895
XP_022383001.1	K01738	cysK; cysteine synthase [EC:2.5.1.47]	513
XP_022383003.1	K14688	SLC30A1, ZNT1; solute carrier family 30 (zinc transporter), member 1	276
XP_022383009.1	K10751	CHAF1B; chromatin assembly factor 1 subunit B	615
XP_022383010.1	K22337	TSL1, TPS3; trehalose 6-phosphate synthase complex regulatory subunit	768
XP_022383012.1	K01456	E3.5.1.52, NGLY1, PNG1; peptide-N4-(N-acetyl-beta-glucosaminyl)asparagine amidase [EC:3.5.1.52]	434
XP_022383013.1	K00697	otsA; trehalose 6-phosphate synthase [EC:2.4.1.15 2.4.1.347]	726
XP_022383015.1	K19792	FET4; low-affinity ferrous iron transport protein	31
XP_022383016.1	K08192	DAL5; MFS transporter, ACS family, DAL5 transporter family protein	194
XP_022383021.1	K13024	PPIP5K, VIP; inositol-hexakisphosphate/diphosphoinositol-pentakisphosphate 1-kinase [EC:2.7.4.24]	327
XP_022383023.1	K22384	GET1, WRB; tail-anchored protein insertion receptor	151
XP_022383024.1	K14838	NOP15; nucleolar protein 15	288
XP_022383027.1	K08764	SCP2, SCPX; sterol carrier protein 2 [EC:2.3.1.176]	651
XP_022383028.1	K12200	PDCD6IP, ALIX, RIM20; programmed cell death 6-interacting protein	803
XP_022383031.1	K00849	galK; galactokinase [EC:2.7.1.6]	522
XP_022383033.1	K08832	SRPK3, STK23; serine/threonine-protein kinase SRPK3 [EC:2.7.11.1]	59
XP_022383034.1	K01652	E2.2.1.6L, ilvB, ilvG, ilvI; acetolactate synthase I/II/III large subunit [EC:2.2.1.6]	953
XP_022383037.1	K10246	ELO3; fatty acid elongase 3 [EC:2.3.1.199]	374
XP_022383038.1	K01091	gph; phosphoglycolate phosphatase [EC:3.1.3.18]	19
XP_022383039.1	K03239	EIF2B1; translation initiation factor eIF-2B subunit alpha	350
XP_022383040.1	K11548	NUF2, CDCA1; kinetochore protein Nuf2	431
XP_022383042.1	K14399	CLP1, HERB; polyribonucleotide 5'-hydroxyl-kinase [EC:2.7.1.78]	442
XP_022383044.1	K12397	AP3B; AP-3 complex subunit beta	661
XP_022383045.1	K17615	PPG1; serine/threonine-protein phosphatase PPG1 [EC:3.1.3.16]	536
XP_022383046.1	K12462	ARHGDI, RHOGDI; Rho GDP-dissociation inhibitor	254
XP_022383048.1	K13199	SERBP1; plasminogen activator inhibitor 1 RNA-binding protein	155
XP_022383051.1	K13095	SF1; splicing factor 1	500
XP_022383052.1	K14778	DDX49, DBP8; ATP-dependent RNA helicase DDX49/DBP8 [EC:5.6.2.7]	601
XP_022383054.1	K28027	TPO2_3; MFS transporter, DHA1 family, spermine transporter	521
XP_022383056.1	K01759	GLO1, gloA; lactoylglutathione lyase [EC:4.4.1.5]	142
XP_022383059.1	K06978	K06978; uncharacterized protein	304
XP_022383063.1	K03237	EIF2S1; translation initiation factor 2 subunit 1	451
XP_022383064.1	K17286	STOM; stomatin	326
XP_022383067.1	K11484	HOS3; histone deacetylase HOS3 [EC:3.5.1.98]	740
XP_022383068.1	K06997	yggS, PROSC; PLP dependent protein	262
XP_022383069.1	K08192	DAL5; MFS transporter, ACS family, DAL5 transporter family protein	409
XP_022383070.1	K00777	QTRT1; queuine tRNA-ribosyltransferase catalytic subunit [EC:2.4.2.64]	498
XP_022383071.1	K00560	thyA, TYMS; thymidylate synthase [EC:2.1.1.45]	474
XP_022383072.1	K24684	ZFAND1; AN1-type zinc finger protein 1	299
XP_022383074.1	K11824	AP2A; AP-2 complex subunit alpha	1181
XP_022383077.1	K01465	URA4, pyrC; dihydroorotase [EC:3.5.2.3]	418
XP_022383078.1	K11559	mis12, MTW1; kinetochore protein Mis12/MTW1	232
XP_022383080.1	K15529	POA1; ADP-ribose 1''-phosphate phosphatase [EC:3.1.3.84]	19
XP_022383082.1	K05542	DUS1; tRNA-dihydrouridine synthase 1 [EC:1.3.1.88]	543
XP_022383083.1	K02975	RP-S25e, RPS25; small subunit ribosomal protein S25e	72
XP_022383085.1	K16186	RRAGC_D; Ras-related GTP-binding protein C/D	445
XP_022383086.1	K00451	HGD, hmgA; homogentisate 1,2-dioxygenase [EC:1.13.11.5]	434
XP_022383087.1	K01301	NAALAD; N-acetylated-alpha-linked acidic dipeptidase [EC:3.4.17.21]	432
XP_022383090.1	K19327	ANO10, TMEM16K; anoctamin-10	636
XP_022383097.1	K00688	PYG, glgP; glycogen phosphorylase [EC:2.4.1.1]	1296
XP_022383098.1	K04630	GNAI; guanine nucleotide-binding protein G(i) subunit alpha	522
XP_022383099.1	K00294	E1.2.1.88; 1-pyrroline-5-carboxylate dehydrogenase [EC:1.2.1.88]	605
XP_022383102.1	K00318	PRODH, fadM, putB; proline dehydrogenase [EC:1.5.5.2]	70
XP_022383109.1	K08900	BCS1; mitochondrial chaperone BCS1	163
XP_022383110.1	K09193	SP3; transcription factor Sp3	13
XP_022383114.1	K04441	P38; p38 MAP kinase [EC:2.7.11.24]	25
XP_022383119.1	K15156	MED14, RGR1; mediator of RNA polymerase II transcription subunit 14	556
XP_022383120.1	K02325	POLE2; DNA polymerase epsilon subunit 2 [EC:2.7.7.7]	645
XP_022383121.1	K11372	HIF1; HAT1-interacting factor 1	278
XP_022383124.1	K03648	UNG, UDG; uracil-DNA glycosylase [EC:3.2.2.27]	374
XP_022383125.1	K09580	PDIA1, P4HB; protein disulfide-isomerase A1 [EC:5.3.4.1]	588
XP_022383129.1	K15110	SLC25A21, ODC; solute carrier family 25 (mitochondrial 2-oxodicarboxylate transporter), member 21	438
XP_022383131.1	K11593	ELF2C, AGO; eukaryotic translation initiation factor 2C	198
XP_022383142.1	K15100	SLC25A1, CTP; solute carrier family 25 (mitochondrial citrate transporter), member 1	462
XP_022383144.1	K17427	MRPL46; large subunit ribosomal protein L46	301
XP_022383146.1	K08870	TWF; twinfilin	182
XP_022383148.1	K24826	CRIPT; cysteine-rich PDZ-binding protein	20
XP_022383151.1	K13525	VCP, CDC48; transitional endoplasmic reticulum ATPase	1365
XP_022383156.1	K07565	NIP7; 60S ribosome subunit biogenesis protein NIP7	270
XP_022383159.1	K14834	NOC3; nucleolar complex protein 3	626
XP_022383161.1	K17822	DCUN1D1_2; DCN1-like protein 1/2	156
XP_022383164.1	K20359	RABAC1, PRAF1; PRA1 family protein 1	242
XP_022383172.1	K14290	XPO1, CRM1; exportin-1	1612
XP_022383176.1	K10438	PHACB, CYP504B1; 3-hydroxyphenylacetate 6-hydroxylase [EC:1.14.13.63]	131
XP_022383177.1	K00111	glpA, glpD; glycerol-3-phosphate dehydrogenase [EC:1.1.5.3]	902
XP_022383179.1	K00965	galT, GALT; UDPglucose--hexose-1-phosphate uridylyltransferase [EC:2.7.7.12]	532
XP_022383180.1	K10251	HSD17B12, KAR, IFA38; 17beta-estradiol 17-dehydrogenase / very-long-chain 3-oxoacyl-CoA reductase [EC:1.1.1.62 1.1.1.330]	378
XP_022383181.1	K28027	TPO2_3; MFS transporter, DHA1 family, spermine transporter	623
XP_022383190.1	K25216	UBAC2; ubiquitin-associated domain-containing protein 2	18
XP_022383191.1	K03141	TFIIH1, GTF2H1, TFB1; transcription initiation factor TFIIH subunit 1	501
XP_022383192.1	K00164	OGDH, sucA; 2-oxoglutarate dehydrogenase E1 component [EC:1.2.4.2]	1601
XP_022383196.1	K10734	GINS3; GINS complex subunit 3	164
XP_022383199.1	K14860	TMA16; translation machinery-associated protein 16	19
XP_022383200.1	K10746	EXO1; exonuclease 1 [EC:3.1.-.-]	539
XP_022383201.1	K02684	PRI1; DNA primase small subunit [EC:2.7.7.102]	603
XP_022383202.1	K15414	C1QBP; complement component 1 Q subcomponent-binding protein, mitochondrial	232
XP_022383206.1	K08158	MDR1, FLR1, CAF5; MFS transporter, DHA1 family, multidrug resistance protein	304
XP_022383207.1	K00698	CHS1; chitin synthase [EC:2.4.1.16]	965
XP_022383208.1	K15102	SLC25A3, PHC, PIC; solute carrier family 25 (mitochondrial phosphate transporter), member 3	325
XP_022383210.1	K17261	CAP1_2, SRV2; adenylyl cyclase-associated protein	267
XP_022383211.1	K17637	EXOC2, SEC5; exocyst complex component 2	136
XP_022383214.1	K00030	IDH3; isocitrate dehydrogenase (NAD+) [EC:1.1.1.41]	593
XP_022383215.1	K10534	NR; nitrate reductase (NAD(P)H) [EC:1.7.1.1 1.7.1.2 1.7.1.3]	848
XP_022383217.1	K02575	NRT2, narK, nrtP, nasA; MFS transporter, NNP family, nitrate/nitrite transporter	458
XP_022383224.1	K06276	PDPK1; 3-phosphoinositide dependent protein kinase-1 [EC:2.7.11.1]	752
XP_022383225.1	K02983	RP-S30e, RPS30; small subunit ribosomal protein S30e	103
XP_022383227.1	K18757	LARP1; la-related protein 1	394
XP_022383228.1	K11293	HIRA, HIR1; protein HIRA/HIR1	978
XP_022383229.1	K26392	STOML2, SLP2; stomatin-like protein 2	494
XP_022383230.1	K19589	N6AMT1; release factor glutamine methyltransferase [EC:2.1.1.297]	263
XP_022383237.1	K01178	SGA1; glucoamylase [EC:3.2.1.3]	449
XP_022383241.1	K11087	SNRPD1, SMD1; small nuclear ribonucleoprotein D1	162
XP_022383245.1	K01183	E3.2.1.14; chitinase [EC:3.2.1.14]	292
XP_022383251.1	K15202	GTF3C5, TFC1; general transcription factor 3C polypeptide 5 (transcription factor C subunit 1)	23
XP_022383258.1	K01724	PCBD, phhB; 4a-hydroxytetrahydrobiopterin dehydratase [EC:4.2.1.96]	121
XP_022383259.1	K14684	SLC25A23S; solute carrier family 25 (mitochondrial adenine nucleotide transporter), member 23/24/25/41	349
XP_022383261.1	K12177	COPS3, CSN3; COP9 signalosome complex subunit 3	27
XP_022383262.1	K00147	proA; glutamate-5-semialdehyde dehydrogenase [EC:1.2.1.41]	563
XP_022383268.1	K17275	PLS1; plastin-1	921
XP_022383270.1	K05759	PFN; profilin	12
XP_022383271.1	K26683	GOLT1, GOT1; vesicle transport protein GOT1	122
XP_022383272.1	K14676	NTE, NRE; lysophospholipid hydrolase [EC:3.1.1.5]	1290
XP_022383273.1	K11672	ACTR5, ARP5, INO80M; actin-related protein 5	837
XP_022383276.1	K14676	NTE, NRE; lysophospholipid hydrolase [EC:3.1.1.5]	260
XP_022383278.1	K11569	DAD4, HSK2; DASH complex subunit DAD4	14
XP_022383279.1	K11667	INO80C, IES6; INO80 complex subunit C	187
XP_022383280.1	K21993	fdhC; formate transporter	52
XP_022383281.1	K05916	hmp, YHB1; nitric oxide dioxygenase [EC:1.14.12.17]	272
XP_022383282.1	K20406	NPRL3, NPR3; nitrogen permease regulator 3	520
XP_022383285.1	K08141	MAL; MFS transporter, SP family, general alpha glucoside:H+ symporter	158
XP_022383286.1	K08141	MAL; MFS transporter, SP family, general alpha glucoside:H+ symporter	153
XP_022383288.1	K05989	ramA; alpha-L-rhamnosidase [EC:3.2.1.40]	661
XP_022383291.1	K18183	COX19; cytochrome c oxidase assembly protein subunit 19	77
XP_022383292.1	K06867	K06867; uncharacterized protein	30
XP_022383293.1	K14679	TRL1; tRNA ligase [EC:6.5.1.3]	821
XP_022383298.1	K05285	PIGN; GPI ethanolamine phosphate transferase 1 [EC:2.7.-.-]	1093
XP_022383300.1	K22530	ATAD1, MSP1; outer mitochondrial transmembrane helix translocase	333
XP_022383303.1	K01760	metC; cysteine-S-conjugate beta-lyase [EC:4.4.1.13]	570
XP_022383312.1	K08835	OXSR1, STK39; serine/threonine-protein kinase OSR1/STK39 [EC:2.7.11.1]	28
XP_022383316.1	K13956	IPP, KLHL27; actin-binding protein IPP	18
XP_022383318.1	K03949	NDUFA5; NADH dehydrogenase (ubiquinone) 1 alpha subcomplex subunit 5	212
XP_022383319.1	K13996	EPS1; protein disulfide-isomerase [EC:5.3.4.1]	117
XP_022383321.1	K17302	COPB2, SEC27; coatomer subunit beta'	1290
XP_022383323.1	K00009	mtlD; mannitol-1-phosphate 5-dehydrogenase [EC:1.1.1.17]	433
XP_022383324.1	K13303	SGK2; serum/glucocorticoid-regulated kinase 2 [EC:2.7.11.1]	828
XP_022383325.1	K11314	TADA2A, ADA2; transcriptional adapter 2-alpha	513
XP_022383326.1	K28029	UGA4, BAT1; amino acid or GABA permease	530
XP_022383328.1	K05765	CFL; cofilin	146
XP_022383329.1	K02263	COX4; cytochrome c oxidase subunit 4	208
XP_022383332.1	K00411	UQCRFS1, RIP1, petA; ubiquinol-cytochrome c reductase iron-sulfur subunit [EC:7.1.1.8]	327
XP_022383333.1	K17983	SHE9; sensitive to high expression protein 9, mitochondrial	293
XP_022383334.1	K05012	CLCN3_4_5; chloride channel 3/4/5	874
XP_022383336.1	K00275	pdxH, PNPO; pyridoxamine 5'-phosphate oxidase [EC:1.4.3.5]	211
XP_022383339.1	K00938	E2.7.4.2, mvaK2; phosphomevalonate kinase [EC:2.7.4.2]	422
XP_022383341.1	K20061	ALY1_2, ART3_6; arrestin-related trafficking adapter 3/6	21
XP_022383342.1	K02133	ATPeF1B, ATP5B, ATP2; F-type H+-transporting ATPase subunit beta [EC:7.1.2.2]	848
XP_022383343.1	K26979	RNF10; E3 ubiquitin-protein ligase RNF10 [EC:2.3.2.27]	420
XP_022383344.1	K00223	ERG4; Delta24(24(1))-sterol reductase [EC:1.3.1.71]	577
XP_022383347.1	K11841	USP10, UBP3; ubiquitin carboxyl-terminal hydrolase 10 [EC:3.4.19.12]	685
XP_022383348.1	K24160	NHA1, SOD2; sodium/hydrogen antiporter	515
XP_022383350.1	K00900	E2.7.1.105, PFK; 6-phosphofructo-2-kinase [EC:2.7.1.105]	653
XP_022383352.1	K03469	rnhA, RNASEH1; ribonuclease HI [EC:3.1.26.4]	278
XP_022383356.1	K01904	4CL; 4-coumarate--CoA ligase [EC:6.2.1.12]	425
XP_022383361.1	K07034	GPR1, satP, ATO, ADY2, ACPA; acetate uptake transporter family protein	127
XP_022383364.1	K01796	AMACR, mcr; alpha-methylacyl-CoA racemase [EC:5.1.99.4]	398
XP_022383367.1	K00232	E1.3.3.6, ACOX1, ACOX3; acyl-CoA oxidase [EC:1.3.3.6]	413
XP_022383368.1	K13953	adhP; alcohol dehydrogenase, propanol-preferring [EC:1.1.1.1]	182
XP_022383369.1	K08764	SCP2, SCPX; sterol carrier protein 2 [EC:2.3.1.176]	389
XP_022383370.1	K12881	THOC4, ALY; THO complex subunit 4	180
XP_022383371.1	K14018	PLAA, DOA1, UFD3; phospholipase A-2-activating protein	737
XP_022383374.1	K13137	STRAP, UNRIP; serine-threonine kinase receptor-associated protein	388
XP_022383375.1	K17759	NAXE, nnrE; NAD(P)H-hydrate epimerase [EC:5.1.99.6]	213
XP_022383376.1	K02959	RP-S16, MRPS16, rpsP; small subunit ribosomal protein S16	107
XP_022383377.1	K10604	MGRN1; E3 ubiquitin-protein ligase MGRN1 [EC:2.3.2.27]	27
XP_022383378.1	K08192	DAL5; MFS transporter, ACS family, DAL5 transporter family protein	424
XP_022383379.1	K01515	nudF; ADP-ribose diphosphatase [EC:3.6.1.13 3.6.1.-]	273
XP_022383380.1	K18447	NUDX14; ADP-sugar diphosphatase [EC:3.6.1.21]	233
XP_022383384.1	K15463	RIT1; tRNA A64-2'-O-ribosylphosphate transferase [EC:2.4.2.-]	416
XP_022383394.1	K08490	STX5; syntaxin 5	408
XP_022383397.1	K01054	MGLL; acylglycerol lipase [EC:3.1.1.23]	230
XP_022383398.1	K10355	ACTF; actin, other eukaryote	268
XP_022383418.1	K23333	RMND5; E3 ubiquitin-protein transferase RMND5 [EC:2.3.2.27]	429
XP_022383419.1	K17778	TIM10; mitochondrial import inner membrane translocase subunit TIM10	114
XP_022383420.1	K04567	KARS, lysS; lysyl-tRNA synthetase, class II [EC:6.1.1.6]	455
XP_022383425.1	K24364	CSN12; COP9 signalosome complex subunit 12	427
XP_022383426.1	K02882	RP-L18Ae, RPL18A; large subunit ribosomal protein L18Ae	263
XP_022383427.1	K00326	CYB5R; cytochrome-b5 reductase [EC:1.6.2.2]	404
XP_022383428.1	K15628	PXA; ATP-binding cassette, subfamily D (ALD), peroxisomal long-chain fatty acid import protein [EC:7.6.2.4]	947
XP_022383433.1	K07748	NSDHL, ERG26; sterol-4alpha-carboxylate 3-dehydrogenase (decarboxylating) [EC:1.1.1.170]	307
XP_022383434.1	K10585	UBE2Z; ubiquitin-conjugating enzyme E2 Z [EC:2.3.2.23]	43
XP_022383437.1	K03029	PSMD4, RPN10; 26S proteasome regulatory subunit N10	268
XP_022383438.1	K08513	VAMP4; vesicle-associated membrane protein 4	147
XP_022383443.1	K12659	ARG56; N-acetyl-gamma-glutamyl-phosphate reductase / acetylglutamate kinase [EC:1.2.1.38 2.7.2.8]	896
XP_022383444.1	K00545	COMT; catechol O-methyltransferase [EC:2.1.1.6]	118
XP_022383445.1	K17732	PMPCB, MAS1; mitochondrial-processing peptidase subunit beta [EC:3.4.24.64]	684
XP_022383446.1	K22025	denD; D-erythronate 2-dehydrogenase [EC:1.1.1.410]	96
XP_022383447.1	K14563	NOP1, FBL; rRNA 2'-O-methyltransferase fibrillarin [EC:2.1.1.-]	407
XP_022383457.1	K08675	PRSS15, PIM1; ATP-dependent Lon protease [EC:3.4.21.53]	1355
XP_022383458.1	K03686	dnaJ; molecular chaperone DnaJ	436
XP_022383462.1	K01522	FHIT; bis(5'-adenosyl)-triphosphatase [EC:3.6.1.29]	177
XP_022383463.1	K07023	YGK1, HDDC2; 5'-deoxynucleotidase [EC:3.1.3.89]	258
XP_022383465.1	K10838	XPC; xeroderma pigmentosum group C-complementing protein	647
XP_022383469.1	K00573	E2.1.1.77, pcm; protein-L-isoaspartate(D-aspartate) O-methyltransferase [EC:2.1.1.77]	236
XP_022383471.1	K02835	prfA, MTRF1, MRF1; peptide chain release factor 1	375
XP_022383472.1	K09523	DNAJC3; DnaJ homolog subfamily C member 3	454
XP_022383473.1	K12614	DDX6, RCK, DHH1; ATP-dependent RNA helicase DDX6/DHH1 [EC:5.6.2.7]	762
XP_022383474.1	K15100	SLC25A1, CTP; solute carrier family 25 (mitochondrial citrate transporter), member 1	415
XP_022383475.1	K15428	DUG1; Cys-Gly metallodipeptidase DUG1 [EC:3.4.13.-]	697
XP_022383476.1	K22804	SMC6; structural maintenance of chromosomes protein 6	816
XP_022383477.1	K00658	DLST, sucB; 2-oxoglutarate dehydrogenase E2 component (dihydrolipoamide succinyltransferase) [EC:2.3.1.61]	565
XP_022383478.1	K03965	NDUFB9; NADH dehydrogenase (ubiquinone) 1 beta subcomplex subunit 9	106
XP_022383480.1	K10301	FBXO21; F-box protein 21	59
XP_022383481.1	K09506	DNAJA5; DnaJ homolog subfamily A member 5	388
XP_022383483.1	K08342	ATG4; cysteine protease ATG4 [EC:3.4.22.-]	328
XP_022383484.1	K11252	H2B; histone H2B	197
XP_022383485.1	K11251	H2A; histone H2A	203
XP_022383486.1	K01739	metB; cystathionine gamma-synthase [EC:2.5.1.48]	620
XP_022383487.1	K12663	ECH1; Delta3,5-Delta2,4-dienoyl-CoA isomerase [EC:5.3.3.21]	308
XP_022383488.1	K15116	SLC25A33_36, RIM2; solute carrier family 25, member 33/36	348
XP_022383490.1	K08257	E3.2.1.101; mannan endo-1,6-alpha-mannosidase [EC:3.2.1.101]	413
XP_022383492.1	K22539	PLY; pectate lyase [EC:4.2.2.2]	276
XP_022383496.1	K03457	TC.NCS1; nucleobase:cation symporter-1, NCS1 family	326
XP_022383499.1	K04835	mal; methylaspartate ammonia-lyase [EC:4.3.1.2]	370
XP_022383502.1	K03782	katG; catalase-peroxidase [EC:1.11.1.21]	1142
XP_022383503.1	K08192	DAL5; MFS transporter, ACS family, DAL5 transporter family protein	344
XP_022383506.1	K00963	UGP2, galU, galF; UTP--glucose-1-phosphate uridylyltransferase [EC:2.7.7.9]	769
XP_022383507.1	K28063	ESYT, TCB, SYT; extended synaptotagmin	1508
XP_022383508.1	K09553	STIP1; stress-induced-phosphoprotein 1	698
XP_022383509.1	K03025	RPC6, POLR3F; DNA-directed RNA polymerase III subunit RPC6	280
XP_022383512.1	K00763	pncB, NAPRT1; nicotinate phosphoribosyltransferase [EC:6.3.4.21]	568
XP_022383513.1	K11396	YNG2, EAF4; chromatin modification-related protein YNG2	63
XP_022383515.1	K03010	RPB2, POLR2B; DNA-directed RNA polymerase II subunit RPB2 [EC:2.7.7.6]	1791
XP_022383516.1	K12864	CTNNBL1; beta-catenin-like protein 1	598
XP_022383519.1	K02604	ORC2; origin recognition complex subunit 2	426
XP_022383520.1	K00620	argJ; glutamate N-acetyltransferase / amino-acid N-acetyltransferase [EC:2.3.1.35 2.3.1.1]	575
XP_022383521.1	K10956	SEC61A; protein transport protein SEC61 subunit alpha	788
XP_022383522.1	K23966	CCNL; cyclin L	175
XP_022383525.1	K06215	pdxS, pdx1; pyridoxal 5'-phosphate synthase pdxS subunit [EC:4.3.3.6]	455
XP_022383527.1	K08343	ATG3; ubiquitin-like-conjugating enzyme ATG3	380
XP_022383530.1	K07542	PIGV; GPI mannosyltransferase 2 [EC:2.4.1.-]	273
XP_022383532.1	K06111	EXOC4, SEC8; exocyst complex component 4	847
XP_022383534.1	K01262	pepP; Xaa-Pro aminopeptidase [EC:3.4.11.9]	715
XP_022383535.1	K08286	E2.7.11.-; protein-serine/threonine kinase [EC:2.7.11.-]	855
XP_022383536.1	K18469	TBC1D5; TBC1 domain family member 5	466
XP_022383539.1	K20407	MIOS, MIO, SEA4; SEA/GATOR complex protein SEA4/MIOS	630
XP_022383541.1	K10268	FBXL2_20; F-box and leucine-rich repeat protein 2/20	564
XP_022383542.1	K22856	EEF1AKMT2, EFM4, METTL10; EEF1A lysine methyltransferase 2 [EC:2.1.1.-]	226
XP_022383544.1	K18738	HEK; heterogeneous nuclear rnp K-like protein	423
XP_022383546.1	K11240	MSG5; tyrosine-protein phosphatase MSG5 [EC:3.1.3.48]	372
XP_022383548.1	K01937	pyrG, CTPS; CTP synthase [EC:6.3.4.2]	525
XP_022383550.1	K03165	TOP3; DNA topoisomerase III [EC:5.6.2.1]	783
XP_022383552.1	K08956	AFG3; AFG3 family protein [EC:3.4.24.-]	996
XP_022383554.1	K09539	DNAJC19; DnaJ homolog subfamily C member 19	131
XP_022383555.1	K02896	RP-L24e, RPL24; large subunit ribosomal protein L24e	210
XP_022383557.1	K08502	VAM7; regulator of vacuolar morphogenesis	46
XP_022383558.1	K09043	YAP; AP-1-like transcription factor	183
XP_022383561.1	K28206	PDCL; phosducin-like protein	243
XP_022383563.1	K17267	COPG; coatomer subunit gamma	1223
XP_022383564.1	K22503	DARS1; aspartyl-tRNA synthetase [EC:6.1.1.12]	530
XP_022383568.1	K00654	SPT; serine palmitoyltransferase [EC:2.3.1.50]	641
XP_022383570.1	K05310	PIGG, GPI7; ethanolamine phosphate transferase 2 subunit G [EC:2.7.-.-]	284
XP_022383571.1	K00698	CHS1; chitin synthase [EC:2.4.1.16]	516
XP_022383572.1	K09489	HSPA4; heat shock 70kDa protein 4	696
XP_022383577.1	K23451	LCB3; dihydrosphingosine 1-phosphate phosphatase [EC:3.1.3.-]	464
XP_022383578.1	K04513	RHOA; Ras homolog gene family, member A	162
XP_022383579.1	K11553	DAD1; DASH complex subunit DAD1	13
XP_022383588.1	K01749	hemC, HMBS; hydroxymethylbilane synthase [EC:2.5.1.61]	210
XP_022383589.1	K10437	PHAA, PHACA, CYP504A1; phenylacetate 2-hydroxylase [EC:1.14.14.54]	92
XP_022383590.1	K05658	ABCB1, CD243; ATP-binding cassette, subfamily B (MDR/TAP), member 1 [EC:7.6.2.2]	176
XP_022383591.1	K00469	MIOX; inositol oxygenase [EC:1.13.99.1]	456
XP_022383593.1	K00010	iolG; myo-inositol 2-dehydrogenase / D-chiro-inositol 1-dehydrogenase [EC:1.1.1.18 1.1.1.369]	323
XP_022383595.1	K05989	ramA; alpha-L-rhamnosidase [EC:3.2.1.40]	201
XP_022383597.1	K11888	CUT8, STS1; protein Cut8	57
XP_022383598.1	K12598	MTR4, SKIV2L2; ATP-dependent RNA helicase DOB1 [EC:5.6.2.6]	1453
XP_022383599.1	K00611	OTC, argF, argI; ornithine carbamoyltransferase [EC:2.1.3.3]	454
XP_022383601.1	K01597	MVD, mvaD; diphosphomevalonate decarboxylase [EC:4.1.1.33]	500
XP_022383602.1	K01764	HCCS; cytochrome c heme-lyase [EC:4.4.1.17]	268
XP_022383604.1	K11373	ELP1, IKI3, IKBKAP; elongator complex protein 1	1229
XP_022383606.1	K14315	NDC1, TMEM48; nucleoporin NDC1	76
XP_022383609.1	K01653	E2.2.1.6S, ilvH, ilvN; acetolactate synthase I/III small subunit [EC:2.2.1.6]	422
XP_022383613.1	K17402	MRPS23; small subunit ribosomal protein S23	222
XP_022383615.1	K04450	ATF2, CREBP1; cyclic AMP-dependent transcription factor ATF-2	50
XP_022383618.1	K14685	SLC40A1, FPN1; solute carrier family 40 (iron-regulated transporter), member 1	314
XP_022383619.1	K05605	HIBCH; 3-hydroxyisobutyryl-CoA hydrolase [EC:3.1.2.4]	492
XP_022383620.1	K02926	RP-L4, MRPL4, rplD; large subunit ribosomal protein L4	251
XP_022383621.1	K17439	MRPL35; large subunit ribosomal protein L35	58
XP_022383622.1	K09647	IMP1; mitochondrial inner membrane protease subunit 1 [EC:3.4.21.-]	177
XP_022383624.1	K01069	gloB, gloC, HAGH; hydroxyacylglutathione hydrolase [EC:3.1.2.6]	354
XP_022383626.1	K03680	EIF2B4; translation initiation factor eIF-2B subunit delta	428
XP_022383628.1	K07200	PRKAG; 5'-AMP-activated protein kinase, regulatory gamma subunit	434
XP_022383630.1	K26544	SEC14, SEC14L; phosphatidylinositol/phosphatidylcholine transfer protein	361
XP_022383631.1	K02321	POLA2; DNA polymerase alpha subunit B	620
XP_022383633.1	K10392	KIF1; kinesin family member 1	246
XP_022383636.1	K24127	MAGE; melanoma-associated antigen	42
XP_022383646.1	K02901	RP-L27e, RPL27; large subunit ribosomal protein L27e	223
XP_022383658.1	K04464	MAPK7; mitogen-activated protein kinase 7 [EC:2.7.11.24]	581
XP_022383659.1	K17103	CHO1, pssA; CDP-diacylglycerol---serine O-phosphatidyltransferase [EC:2.7.8.8]	263
XP_022383660.1	K11244	WSC; cell wall integrity and stress response component	155
XP_022383661.1	K27841	GFSA, GFSB, GFSC; beta-galactofuranoside beta-1,5-galactofuranosyltransferase [EC:2.4.1.398]	62
XP_022383662.1	K01868	TARS, thrS; threonyl-tRNA synthetase [EC:6.1.1.3]	957
XP_022383665.1	K01027	OXCT; 3-oxoacid CoA-transferase [EC:2.8.3.5]	748
XP_022383666.1	K11849	USP25; ubiquitin carboxyl-terminal hydrolase 25 [EC:3.4.19.12]	528
XP_022383673.1	K14401	CPSF1, CFT1; cleavage and polyadenylation specificity factor subunit 1	1078
XP_022383674.1	K14617	LMBRD1; LMBR1 domain-containing protein 1	487
XP_022383676.1	K01872	AARS, alaS; alanyl-tRNA synthetase [EC:6.1.1.7]	1337
XP_022383677.1	K12852	EFTUD2; 116 kDa U5 small nuclear ribonucleoprotein component	1404
XP_022383678.1	K00626	ACAT, atoB; acetyl-CoA C-acetyltransferase [EC:2.3.1.9]	567
XP_022383679.1	K03283	HSPA1_6_8; heat shock 70kDa protein 1/6/8	847
XP_022383682.1	K26403	CIAO2, CIA2, FAM96; cytosolic iron-sulfur assembly component 2	211
XP_022383686.1	K02219	CKS1; cyclin-dependent kinase regulatory subunit CKS1	182
XP_022383689.1	K03593	mrp, NUBPL; ATP-binding protein involved in chromosome partitioning	384
XP_022383692.1	K14782	AATF, BFR2; protein AATF/BFR2	330
XP_022383696.1	K02913	RP-L33, MRPL33, rpmG; large subunit ribosomal protein L33	36
XP_022383697.1	K00010	iolG; myo-inositol 2-dehydrogenase / D-chiro-inositol 1-dehydrogenase [EC:1.1.1.18 1.1.1.369]	240
XP_022383708.1	K15278	SLC35B4, YEA4; solute carrier family 35 (UDP-xylose/UDP-N-acetylglucosamine transporter), member B4	294
XP_022383709.1	K06662	HRAD17, RAD24; cell cycle checkpoint protein	437
XP_022383711.1	K01490	AMPD; AMP deaminase [EC:3.5.4.6]	995
XP_022383712.1	K20520	DBNL, ABP1; drebrin-like protein	555
XP_022383713.1	K17065	DNM1L; dynamin 1-like protein [EC:3.6.5.5]	1067
XP_022383714.1	K24272	DENR, TMA22; density-regulated protein	204
XP_022383716.1	K01489	cdd, CDA; cytidine deaminase [EC:3.5.4.5]	104
XP_022383718.1	K14822	CGR1; rRNA-processing protein CGR1	15
XP_022383719.1	K15114	ORT1; mitochondrial ornithine carrier protein	330
XP_022383720.1	K19177	NUS1; dehydrodolichyl diphosphate syntase complex subunit NUS1 [EC:2.5.1.87]	309
XP_022383721.1	K12366	ELMO1, CED12; engulfment and cell motility protein 1	56
XP_022383723.1	K19984	EXOC5, SEC10; exocyst complex component 5	733
XP_022383724.1	K09173	RFX1_2_3; regulatory factor X 1/2/3	573
XP_022383728.1	K07739	ELP3, KAT9; elongator complex protein 3 (tRNA carboxymethyluridine synthase) [EC:2.3.1.311]	988
XP_022383729.1	K01899	LSC1; succinyl-CoA synthetase alpha subunit [EC:6.2.1.4 6.2.1.5]	519
XP_022383732.1	K28029	UGA4, BAT1; amino acid or GABA permease	434
XP_022383733.1	K12041	SLC9A6_7, NHE6_7; solute carrier family 9 (sodium/hydrogen exchanger), member 6/7	714
XP_022383734.1	K15378	SLC45A1_2_4; solute carrier family 45, member 1/2/4	517
XP_022383735.1	K11215	STE12; transcription factor STE12	677
XP_022383736.1	K10684	UBLE1A, SAE1; ubiquitin-like 1-activating enzyme E1 A [EC:6.2.1.45]	390
XP_022383737.1	K01814	hisA; phosphoribosylformimino-5-aminoimidazole carboxamide ribotide isomerase [EC:5.3.1.16]	285
XP_022383738.1	K13953	adhP; alcohol dehydrogenase, propanol-preferring [EC:1.1.1.1]	499
XP_022383739.1	K03094	SKP1, CBF3D; S-phase kinase-associated protein 1	256
XP_022383740.1	K05658	ABCB1, CD243; ATP-binding cassette, subfamily B (MDR/TAP), member 1 [EC:7.6.2.2]	1536
XP_022383744.1	K05658	ABCB1, CD243; ATP-binding cassette, subfamily B (MDR/TAP), member 1 [EC:7.6.2.2]	1050
XP_022383754.1	K05841	E2.4.1.173; sterol 3beta-glucosyltransferase [EC:2.4.1.173]	178
XP_022383760.1	K10842	MNAT1; CDK-activating kinase assembly factor MAT1	315
XP_022383762.1	K14537	NUG2, GNL2; nuclear GTP-binding protein	724
XP_022383765.1	K18693	DPP1, DPPL, PLPP4_5; diacylglycerol diphosphate phosphatase / phosphatidate phosphatase [EC:3.6.1.75 3.1.3.4]	264
XP_022383767.1	K17560	URI1; unconventional prefoldin RPB5 interactor 1	312
XP_022383768.1	K17438	MRPL25; large subunit ribosomal protein L25	29
XP_022383769.1	K15631	ABA3; molybdenum cofactor sulfurtransferase [EC:2.8.1.9]	717
XP_022383770.1	K13217	PRPF39, PRP39; pre-mRNA-processing factor 39	635
XP_022383771.1	K12486	SMAP; stromal membrane-associated protein	90
XP_022383772.1	K12858	DDX23, PRP28; ATP-dependent RNA helicase DDX23/PRP28 [EC:5.6.2.7]	881
XP_022383774.1	K21545	MNL1, SEB1, SEBA, COM2; C2H2 transcription facotor	286
XP_022383775.1	K06927	DPH6; diphthine-ammonia ligase [EC:6.3.1.14]	460
XP_022383777.1	K13721	APE2; aminopeptidase 2 [EC:3.4.11.-]	1221
XP_022383779.1	K08269	ULK2, ATG1; serine/threonine-protein kinase ULK2 [EC:2.7.11.1]	798
XP_022383785.1	K15109	SLC25A20, CACT, CAC, CRC1; solute carrier family 25 (mitochondrial carnitine/acylcarnitine transporter), member 20	374
XP_022383786.1	K16726	ANKRD17, MASK; ankyrin repeat domain-containing protein 17	81
XP_022383793.1	K03380	E1.14.13.7; phenol 2-monooxygenase (NADPH) [EC:1.14.13.7]	361
XP_022383796.1	K06978	K06978; uncharacterized protein	30
XP_022383806.1	K08176	PHO84; MFS transporter, PHS family, inorganic phosphate transporter	185
XP_022383810.1	K01278	DPP4, CD26; dipeptidyl-peptidase 4 [EC:3.4.14.5]	306
XP_022383812.1	K00559	SMT1, ERG6; sterol 24-C-methyltransferase [EC:2.1.1.41]	320
XP_022383817.1	K05286	PIGB; GPI mannosyltransferase 3 [EC:2.4.1.-]	492
XP_022383818.1	K01077	E3.1.3.1, phoA, phoB; alkaline phosphatase [EC:3.1.3.1]	384
XP_022383819.1	K00819	rocD, OAT; ornithine--oxo-acid transaminase [EC:2.6.1.13]	644
XP_022383820.1	K02128	ATPeF0C, ATP5G, ATP9; F-type H+-transporting ATPase subunit c	133
XP_022383825.1	K17496	TIM50; mitochondrial import inner membrane translocase subunit TIM50	514
XP_022383827.1	K03030	PSMD14, RPN11, POH1; 26S proteasome regulatory subunit N11	524
XP_022383829.1	K02894	RP-L23e, RPL23; large subunit ribosomal protein L23e	243
XP_022383830.1	K06067	HDAC1_2; histone deacetylase 1/2 [EC:3.5.1.98]	731
XP_022383831.1	K01265	map; methionyl aminopeptidase [EC:3.4.11.18]	497
XP_022383833.1	K23362	MPPE1, PGAP5, CDC1; ethanolamine phosphate phosphodiesterase [EC:3.1.-.-]	436
XP_022383837.1	K14306	NUP62, NSP1; nuclear pore complex protein Nup62	433
XP_022383839.1	K06630	YWHAE; 14-3-3 protein epsilon	418
XP_022383840.1	K20316	SCOC; short coiled-coil protein	17
XP_022383844.1	K12481	RBSN, ZFYVE20; rabenosyn-5	601
XP_022383847.1	K23518	MACROD, ymdB; O-acetyl-ADP-ribose deacetylase [EC:3.1.1.106]	263
XP_022383854.1	K09648	IMP2; mitochondrial inner membrane protease subunit 2 [EC:3.4.21.-]	175
XP_022383855.1	K14950	ATP13A1, SPF1; manganese-transporting P-type ATPase [EC:7.2.2.-]	1729
XP_022383863.1	K01855	PUS3, DEG1; tRNA pseudouridine38/39 synthase [EC:5.4.99.45]	420
XP_022383864.1	K02956	RP-S15, MRPS15, rpsO; small subunit ribosomal protein S15	55
XP_022383865.1	K02998	RP-SAe, RPSA; small subunit ribosomal protein SAe	401
XP_022383866.1	K02146	ATPeV0D, ATP6D; V-type H+-transporting ATPase subunit d	531
XP_022383867.1	K14565	NOP58; nucleolar protein 58	677
XP_022383869.1	K00948	PRPS, prsA; ribose-phosphate pyrophosphokinase [EC:2.7.6.1]	502
XP_022383875.1	K01785	galM, GALM; aldose 1-epimerase [EC:5.1.3.3]	322
XP_022383877.1	K15338	GEN1, YEN1; holliday junction resolvase GEN1/YEN1 [EC:3.1.-.-]	427
XP_022383878.1	K16368	DGK1; diacylglycerol kinase (CTP) [EC:2.7.1.174]	358
XP_022383879.1	K14809	DDX55, SPB4; ATP-dependent RNA helicase DDX55/SPB4 [EC:5.6.2.7]	671
XP_022383884.1	K03671	TXN, trxA; thioredoxin	109
XP_022383886.1	K26750	TVP15; golgi apparatus membrane protein TVP15	134
XP_022383888.1	K00273	DAO, aao; D-amino-acid oxidase [EC:1.4.3.3]	391
XP_022383889.1	K09184	GATAF; GATA-binding protein, other eukaryote	327
XP_022383891.1	K16066	ydfG; 3-hydroxy acid dehydrogenase / malonic semialdehyde reductase [EC:1.1.1.381 1.1.1.-]	338
XP_022383897.1	K08288	PRKCSH; protein kinase C substrate 80K-H	501
XP_022383898.1	K25186	RTF2; replication termination factor 2	219
XP_022383900.1	K07513	ACAA1; acetyl-CoA acyltransferase 1 [EC:2.3.1.16]	537
XP_022383903.1	K18580	RHGA; rhamnogalacturonan hydrolase [EC:3.2.1.171]	72
XP_022383907.1	K01626	E2.5.1.54, aroF, aroG, aroH; 3-deoxy-7-phosphoheptulonate synthase [EC:2.5.1.54]	526
XP_022383910.1	K23362	MPPE1, PGAP5, CDC1; ethanolamine phosphate phosphodiesterase [EC:3.1.-.-]	90
XP_022383911.1	K08139	HXT; MFS transporter, SP family, sugar:H+ symporter	658
XP_022383912.1	K00844	HK; hexokinase [EC:2.7.1.1]	436
XP_022383916.1	K03022	RPC8, POLR3H; DNA-directed RNA polymerase III subunit RPC8	227
XP_022383917.1	K01758	CTH; cystathionine gamma-lyase [EC:4.4.1.1]	590
XP_022383918.1	K18803	HPM1; protein-histidine N-methyltransferase [EC:2.1.1.85]	267
XP_022383920.1	K07151	STT3; dolichyl-diphosphooligosaccharide---protein glycosyltransferase [EC:2.4.99.18]	1159
XP_022383922.1	K28027	TPO2_3; MFS transporter, DHA1 family, spermine transporter	614
XP_022383923.1	K10759	E3.1.1.20; tannase [EC:3.1.1.20]	51
XP_022383925.1	K01207	nagZ; beta-N-acetylhexosaminidase [EC:3.2.1.52]	366
XP_022383926.1	K01549	TIM11, ATP21; F-type H+-transporting ATP synthase subunit e	11
XP_022383928.1	K01114	plc; phospholipase C [EC:3.1.4.3]	378
XP_022383929.1	K10415	DYNC1I, DNCI; dynein cytoplasmic 1 intermediate chain	712
XP_022383934.1	K06100	SYMPK; symplekin	559
XP_022383937.1	K14837	NOP12; nucleolar protein 12	351
XP_022383942.1	K11426	SMYD; [histone H3]-lysine4/36 N-trimethyltransferase SMYD [EC:2.1.1.354 2.1.1.357]	78
XP_022383943.1	K01955	carB, CPA2; carbamoyl-phosphate synthase large subunit [EC:6.3.5.5]	1804
XP_022383946.1	K17757	CARKD; ATP-dependent NAD(P)H-hydrate dehydratase [EC:4.2.1.93]	370
XP_022383948.1	K02943	RP-LP2, RPLP2; large subunit ribosomal protein LP2	123
XP_022383949.1	K02958	RP-S15e, RPS15; small subunit ribosomal protein S15e	255
XP_022383953.1	K01897	ACSL, fadD; long-chain-fatty-acid---CoA ligase [EC:6.2.1.3]	810
XP_022383956.1	K04043	dnaK, HSPA9; molecular chaperone DnaK	1016
XP_022383958.1	K12599	SKI2, SKIV2L; antiviral helicase SKI2 [EC:5.6.2.6]	1542
XP_022383959.1	K20223	IPO7, RANBP7; importin-7	1174
XP_022383960.1	K02210	MCM7, CDC47; DNA replication licensing factor MCM7 [EC:5.6.2.3]	1068
XP_022383961.1	K13338	PEX1; peroxin-1	1140
XP_022383962.1	K10355	ACTF; actin, other eukaryote	584
XP_022383963.1	K11238	BNI1; cytokinesis protein	877
XP_022383965.1	K13519	LPT1, ALE1; lysophospholipid acyltransferase [EC:2.3.1.51 2.3.1.23 2.3.1.-]	605
XP_022383967.1	K08658	RCE1, FACE2; intramembrane prenyl-peptidase [EC:3.4.26.1]	299
XP_022383972.1	K02725	PSMA1; 20S proteasome subunit alpha 6 [EC:3.4.25.1]	351
XP_022383974.1	K15128	MED6; mediator of RNA polymerase II transcription subunit 6	236
XP_022383975.1	K13950	pabAB; para-aminobenzoate synthetase [EC:2.6.1.85]	354
XP_022383977.1	K11788	ADE5; phosphoribosylamine--glycine ligase / phosphoribosylformylglycinamidine cyclo-ligase [EC:6.3.4.13 6.3.3.1]	1060
XP_022383978.1	K09562	HSPBP1, FES1; hsp70-interacting protein	221
XP_022383979.1	K01869	LARS, leuS; leucyl-tRNA synthetase [EC:6.1.1.4]	1010
XP_022383981.1	K20306	TRAPPC9, TRS120; trafficking protein particle complex subunit 9	1041
XP_022383982.1	K12479	VPS45; vacuolar protein sorting-associated protein 45	773
XP_022383983.1	K28212	LEPROT, VPS55; OB-RGRP/VPS55 family protein	178
XP_022383984.1	K14785	ESF2, ABT1; ESF2/ABP1 family protein	244
XP_022383985.1	K15084	SLC25A16, GDA, LEU5; solute carrier family 25 (mitochondrial carrier protein), member 16	435
XP_022383986.1	K09704	K09704; uncharacterized protein	667
XP_022383987.1	K13345	PEX12, PAF3; peroxin-12	444
XP_022383989.1	K07562	NMD3; 60S ribosomal export protein NMD3	683
XP_022383990.1	K03504	POLD3; DNA polymerase delta subunit 3	219
XP_022383991.1	K00697	otsA; trehalose 6-phosphate synthase [EC:2.4.1.15 2.4.1.347]	252
XP_022383992.1	K11648	SMARCB1, SNF5, INI1; SWI/SNF-related matrix-associated actin-dependent regulator of chromatin subfamily B member 1	499
XP_022383995.1	K26736	PA2G4, EBP1; ERBB-3 binding protein	432
XP_022383996.1	K20305	TRAPPC8, TRS85; trafficking protein particle complex subunit 8	593
XP_022383997.1	K15053	CHMP7; charged multivesicular body protein 7	291
XP_022383998.1	K08157	TPO1, FLU1; MFS transporter, DHA1 family, spermine/spermidine transporter	544
XP_022383999.1	K11267	PDS5; sister chromatid cohesion protein PDS5	1126
XP_022384001.1	K26244	PHF12, RCO1; transcriptional regulatory protein PHF12/RCO1	377
XP_022384002.1	K10080	LMAN1, ERGIC53; lectin, mannose-binding 1	50
XP_022384003.1	K03849	ALG8; alpha-1,3-glucosyltransferase [EC:2.4.1.265]	324
XP_022384004.1	K00974	cca; tRNA nucleotidyltransferase (CCA-adding enzyme) [EC:2.7.7.72 3.1.3.- 3.1.4.-]	492
XP_022384006.1	K10627	RAD18; E3 ubiquitin-protein ligase RAD18 [EC:2.3.2.27]	318
XP_022384008.1	K17742	SOU1; sorbose reductase [EC:1.1.1.289]	347
XP_022384009.1	K21642	OPI1; transcriptional repressor OPI1	47
XP_022384011.1	K00276	AOC3, AOC2, tynA; primary-amine oxidase [EC:1.4.3.21]	65
XP_022384015.1	K01501	E3.5.5.1; nitrilase [EC:3.5.5.1]	253
XP_022384021.1	K00720	UGCG; ceramide glucosyltransferase [EC:2.4.1.80]	446
XP_022384023.1	K08192	DAL5; MFS transporter, ACS family, DAL5 transporter family protein	512
XP_022384025.1	K11309	RTT109, KAT11; regulator of Ty1 transposition protein 109	377
XP_022384026.1	K18724	POM34; nucleoporin POM34	19
XP_022384027.1	K27894	HID1; protein HID1	654
XP_022384031.1	K02884	RP-L19, MRPL19, rplS; large subunit ribosomal protein L19	134
XP_022384034.1	K11361	SPT20, ADA5; transcription factor SPT20	368
XP_022384039.1	K23503	SFXN5; sideroflexin-5	437
XP_022384041.1	K08192	DAL5; MFS transporter, ACS family, DAL5 transporter family protein	655
XP_022384046.1	K06176	truD, PUS7; tRNA pseudouridine13 synthase [EC:5.4.99.27]	608
XP_022384052.1	K18580	RHGA; rhamnogalacturonan hydrolase [EC:3.2.1.171]	72
XP_022384055.1	K00652	bioF; 8-amino-7-oxononanoate synthase [EC:2.3.1.47]	233
XP_022384058.1	K10852	PENDE; isopenicillin-N N-acyltransferase [EC:2.3.1.164]	33
XP_022384062.1	K04126	PCBC; isopenicillin-N synthase [EC:1.21.3.1]	57
XP_022384064.1	K01640	HMGCL, hmgL; hydroxymethylglutaryl-CoA lyase [EC:4.1.3.4]	380
XP_022384067.1	K08192	DAL5; MFS transporter, ACS family, DAL5 transporter family protein	478
XP_022384068.1	K01613	psd, PISD; phosphatidylserine decarboxylase [EC:4.1.1.65]	463
XP_022384076.1	K05288	PIGO; GPI ethanolamine phosphate transferase 3 subunit O [EC:2.7.-.-]	674
XP_022384077.1	K16073	ALR, MNR; magnesium transporter	272
XP_022384079.1	K01501	E3.5.5.1; nitrilase [EC:3.5.5.1]	218
XP_022384081.1	K00450	E1.13.11.4; gentisate 1,2-dioxygenase [EC:1.13.11.4]	323
XP_022384082.1	K08711	PDR, CDR1; ATP-binding cassette, subfamily G (WHITE), member 2, PDR	1826
XP_022384085.1	K08141	MAL; MFS transporter, SP family, general alpha glucoside:H+ symporter	539
XP_022384087.1	K08158	MDR1, FLR1, CAF5; MFS transporter, DHA1 family, multidrug resistance protein	232
XP_022384092.1	K01744	aspA; aspartate ammonia-lyase [EC:4.3.1.1]	373
XP_022384093.1	K08192	DAL5; MFS transporter, ACS family, DAL5 transporter family protein	443
XP_022384095.1	K07824	CYP53A1; benzoate 4-monooxygenase [EC:1.14.14.92]	52
XP_022384097.1	K06640	ATR; serine/threonine-protein kinase ATR [EC:2.7.11.1]	1390
XP_022384100.1	K20363	YIPF5_7, YIP1; protein YIPF5/7	265
XP_022384101.1	K03066	PSMC5, RPT6; 26S proteasome regulatory subunit T6	675
XP_022384102.1	K07750	MESO1, ERG25; methylsterol monooxygenase [EC:1.14.18.9]	285
XP_022384103.1	K07901	RAB8A, MEL; Ras-related protein Rab-8A	226
XP_022384105.1	K04554	UBE2J2, NCUBE2, UBC6; ubiquitin-conjugating enzyme E2 J2 [EC:2.3.2.23]	353
XP_022384106.1	K07277	SAM50, TOB55, bamA; outer membrane protein insertion porin family	502
XP_022384108.1	K14575	AFG2, DRG1, SPATA5; AAA family ATPase	542
XP_022384109.1	K14325	RNPS1; RNA-binding protein with serine-rich domain 1	24
XP_022384110.1	K19806	PTP2_3; tyrosine-protein phosphatase 2/3 [EC:3.1.3.48]	394
XP_022384111.1	K14309	NUP93, NIC96; nuclear pore complex protein Nup93	869
XP_022384114.1	K14654	RIB7, arfC; 2,5-diamino-6-(ribosylamino)-4(3H)-pyrimidinone 5'-phosphate reductase [EC:1.1.1.302]	260
XP_022384115.1	K10998	TIPIN, CSM3, SWI3; replication fork protection complex subunit TIPIN/Csm3/Swi3	125
XP_022384116.1	K11493	RCC1; regulator of chromosome condensation	472
XP_022384117.1	K00875	rbtK, FGGY; D-ribulokinase [EC:2.7.1.47]	769
XP_022384118.1	K07300	chaA, CAX; Ca2+:H+ antiporter	916
XP_022384119.1	K18182	COX16; cytochrome c oxidase assembly protein subunit 16	123
XP_022384122.1	K05609	UCHL3, YUH1; ubiquitin carboxyl-terminal hydrolase L3 [EC:3.4.19.12]	14
XP_022384123.1	K00801	FDFT1; farnesyl-diphosphate farnesyltransferase [EC:2.5.1.21]	551
XP_022384126.1	K05284	PIGM; GPI mannosyltransferase 1 subunit M [EC:2.4.1.-]	411
XP_022384127.1	K00505	TYR; tyrosinase [EC:1.14.18.1]	117
XP_022384128.1	K01192	E3.2.1.25, MANBA, manB; beta-mannosidase [EC:3.2.1.25]	876
XP_022384130.1	K03259	EIF4E; translation initiation factor 4E	325
XP_022384131.1	K13348	MPV17; protein Mpv17	205
XP_022384132.1	K02981	RP-S2e, RPS2; small subunit ribosomal protein S2e	389
XP_022384137.1	K10398	KIF11, EG5; kinesin family member 11	1055
XP_022384138.1	K27411	PHAF1; phagosome assembly factor 1	301
XP_022384139.1	K01870	IARS, ileS; isoleucyl-tRNA synthetase [EC:6.1.1.5]	1086
XP_022384140.1	K08711	PDR, CDR1; ATP-binding cassette, subfamily G (WHITE), member 2, PDR	1653
XP_022384142.1	K01011	TST, MPST, sseA; thiosulfate/3-mercaptopyruvate sulfurtransferase [EC:2.8.1.1 2.8.1.2]	392
XP_022384148.1	K08955	YME1; ATP-dependent metalloprotease [EC:3.4.24.-]	768
XP_022384151.1	K03362	FBXW1_11, BTRC, beta-TRCP; F-box and WD-40 domain protein 1/11	462
XP_022384152.1	K11236	CDC24; cell division control protein 24	649
XP_022384153.1	K09827	ERG27; 3-keto steroid reductase [EC:1.1.1.270]	330
XP_022384154.1	K00966	GMPP; mannose-1-phosphate guanylyltransferase [EC:2.7.7.13]	604
XP_022384158.1	K04564	SOD2; superoxide dismutase, Fe-Mn family [EC:1.15.1.1]	311
XP_022384159.1	K13103	TFIP11; tuftelin-interacting protein 11	596
XP_022384161.1	K00864	glpK, GK; glycerol kinase [EC:2.7.1.30]	686
XP_022384163.1	K19525	VPS13A_C; vacuolar protein sorting-associated protein 13A/C	3449
XP_022384166.1	K00318	PRODH, fadM, putB; proline dehydrogenase [EC:1.5.5.2]	71
XP_022384168.1	K28106	YMC; mitochondrial glycine transporter	245
XP_022384170.1	K22803	SMC5; structural maintenance of chromosomes protein 5	919
XP_022384171.1	K20872	NEK2; serine/threonine-protein kinase Nek2 [EC:2.7.11.1]	579
XP_022384172.1	K10520	ABTB1, BPOZ; ankyrin repeat and BTB/POZ domain-containing protein 1	515
XP_022384177.1	K00467	E1.13.12.4; lactate 2-monooxygenase [EC:1.13.12.4]	492
XP_022384178.1	K16075	MRS2, MFM1; magnesium transporter	433
XP_022384180.1	K01739	metB; cystathionine gamma-synthase [EC:2.5.1.48]	320
XP_022384181.1	K15447	TRM44, METTL19; tRNASer (uridine44-2'-O)-methyltransferase [EC:2.1.1.211]	409
XP_022384183.1	K22315	SHB17; sedoheptulose-bisphosphatase [EC:3.1.3.37]	307
XP_022384184.1	K12812	DDX39B, UAP56, SUB2; ATP-dependent RNA helicase UAP56/SUB2 [EC:5.6.2.7]	678
XP_022384187.1	K05824	LYS12; homoisocitrate dehydrogenase [EC:1.1.1.87]	540
XP_022384190.1	K01179	E3.2.1.4; endoglucanase [EC:3.2.1.4]	365
XP_022384192.1	K16231	csyA; fungal type III polyketide synthase	24
XP_022384193.1	K24737	WDR6; WD repeat-containing protein 6	640
XP_022384194.1	K00873	PK, pyk; pyruvate kinase [EC:2.7.1.40]	794
XP_022384195.1	K00921	PIKFYVE, FAB1; 1-phosphatidylinositol-3-phosphate 5-kinase [EC:2.7.1.150]	1540
XP_022384198.1	K10846	ERCC5, XPG, RAD2; DNA excision repair protein ERCC-5	940
XP_022384199.1	K27388	PIL1, LSP1; sphingolipid long chain base-responsive protein PIL1/LSP1	487
XP_022384202.1	K11563	SPC7, SPC105; kinetochore protein Spc7/SPC105	855
XP_022384205.1	K02949	RP-S11e, RPS11; small subunit ribosomal protein S11e	268
XP_022384207.1	K20044	PICALM; phosphatidylinositol-binding clathrin assembly protein	506
XP_022384208.1	K07034	GPR1, satP, ATO, ADY2, ACPA; acetate uptake transporter family protein	285
XP_022384209.1	K05658	ABCB1, CD243; ATP-binding cassette, subfamily B (MDR/TAP), member 1 [EC:7.6.2.2]	1067
XP_022384213.1	K00018	hprA; glycerate dehydrogenase [EC:1.1.1.29]	128
XP_022384218.1	K07750	MESO1, ERG25; methylsterol monooxygenase [EC:1.14.18.9]	374
XP_022384234.1	K08192	DAL5; MFS transporter, ACS family, DAL5 transporter family protein	414
XP_022384237.1	K07407	E3.2.1.22B, galA, rafA; alpha-galactosidase [EC:3.2.1.22]	765
XP_022384240.1	K16833	PPP1R2, IPP2; protein phosphatase inhibitor 2	205
XP_022384242.1	K03131	TAF6; transcription initiation factor TFIID subunit 6	522
XP_022384243.1	K25004	MTHFR; methylenetetrahydrofolate reductase (NADPH) [EC:1.5.1.53]	813
XP_022384245.1	K00940	ndk, NME; nucleoside-diphosphate kinase [EC:2.7.4.6]	255
XP_022384246.1	K05546	GANAB; mannosyl-oligosaccharide alpha-1,3-glucosidase [EC:3.2.1.207]	1238
XP_022384247.1	K23679	PQLC1, SLC66A2; solute carrier family 66, member 2	21
XP_022384249.1	K01183	E3.2.1.14; chitinase [EC:3.2.1.14]	249
XP_022384251.1	K01535	PMA1, PMA2; H+-transporting ATPase [EC:7.1.2.1]	1144
XP_022384252.1	K01885	EARS, gltX; glutamyl-tRNA synthetase [EC:6.1.1.17]	831
XP_022384254.1	K14012	NSFL1C, UBX1, SHP1; UBX domain-containing protein 1	321
XP_022384256.1	K03217	yidC, spoIIIJ, OXA1, ccfA; YidC/Oxa1 family membrane protein insertase	230
XP_022384257.1	K19996	SFH5; phosphatidylinositol transfer protein SFH5	297
XP_022384258.1	K01611	speD, AMD1; S-adenosylmethionine decarboxylase [EC:4.1.1.50]	501
XP_022384259.1	K03135	TAF11; transcription initiation factor TFIID subunit 11	138
XP_022384260.1	K20289	COG2; conserved oligomeric Golgi complex subunit 2	164
XP_022384261.1	K02863	RP-L1, MRPL1, rplA; large subunit ribosomal protein L1	270
XP_022384265.1	K15078	SLX1; structure-specific endonuclease subunit SLX1 [EC:3.6.1.-]	245
XP_022384266.1	K11446	KDM5, JARID1; [histone H3]-trimethyl-L-lysine4 demethylase [EC:1.14.11.67]	1589
XP_022384267.1	K01505	E3.5.99.7; 1-aminocyclopropane-1-carboxylate deaminase [EC:3.5.99.7]	266
XP_022384268.1	K01514	PRUNE, PPX1; exopolyphosphatase [EC:3.6.1.11]	259
XP_022384269.1	K15407	QTRT2, QTRTD1; queuine tRNA-ribosyltransferase accessory subunit	330
XP_022384270.1	K00943	tmk, DTYMK; dTMP kinase [EC:2.7.4.9]	189
XP_022384273.1	K14310	NUP205, NUP192; nuclear pore complex protein Nup205	144
XP_022384274.1	K10609	CUL4; cullin 4	655
XP_022384275.1	K00863	DAK, TKFC; triose/dihydroxyacetone kinase / FAD-AMP lyase (cyclizing) [EC:2.7.1.28 2.7.1.29 4.6.1.15]	625
XP_022384276.1	K11096	SNRPD2, SMD2; small nuclear ribonucleoprotein D2	161
XP_022384278.1	K04728	ATM, TEL1; serine-protein kinase ATM [EC:2.7.11.1]	1853
XP_022384279.1	K02332	POLG; DNA polymerase gamma 1 [EC:2.7.7.7]	1275
XP_022384282.1	K24887	GTPBP1; GTP-binding protein 1	776
XP_022384283.1	K15505	RAD5; DNA repair protein RAD5 [EC:5.6.2.-]	1103
XP_022384284.1	K18163	NDUFAF6; NADH dehydrogenase [ubiquinone] 1 alpha subcomplex assembly factor 6	297
XP_022384285.1	K16912	LAS1; ribosomal biogenesis protein LAS1	202
XP_022384286.1	K00858	ppnK, NADK; NAD+ kinase [EC:2.7.1.23]	453
XP_022384290.1	K13110	MFAP1; microfibrillar-associated protein 1	273
XP_022384291.1	K20280	TRAPPC5, TRS31; trafficking protein particle complex subunit 5	255
XP_022384292.1	K12622	LSM3; U6 snRNA-associated Sm-like protein LSm3	116
XP_022384294.1	K03434	PIGL; N-acetylglucosaminylphosphatidylinositol deacetylase [EC:3.5.1.89]	268
XP_022384297.1	K20177	VPS3, TGFBRAP1; vacuolar protein sorting-associated protein 3	603
XP_022384307.1	K10380	ANK1; ankyrin-1	14
XP_022384312.1	K09123	lhpI; cis-L-3-hydroxyproline dehydratase [EC:4.2.1.171]	587
XP_022384315.1	K09313	CUTL; homeobox protein cut-like	696
XP_022384317.1	K14549	UTP15; U3 small nucleolar RNA-associated protein 15	550
XP_022384323.1	K22611	SART3, TIP110; squamous cell carcinoma antigen recognized by T-cells 3	861
XP_022384329.1	K08486	STX1B_2_3; syntaxin 1B/2/3	25
XP_022384330.1	K22066	BOLA1; BolA-like protein 1	109
XP_022384331.1	K18660	ACSF3; malonyl-CoA/methylmalonyl-CoA synthetase [EC:6.2.1.76 6.2.1.-]	317
XP_022384332.1	K19357	CELB; cellulase [EC:3.2.1.4]	67
XP_022384334.1	K06901	pbuG, azgA, ghxP, ghxQ, adeQ; adenine/guanine/hypoxanthine permease	706
XP_022384341.1	K08157	TPO1, FLU1; MFS transporter, DHA1 family, spermine/spermidine transporter	32
XP_022384342.1	K03305	TC.POT; proton-dependent oligopeptide transporter, POT family	644
XP_022384343.1	K01519	rdgB, ITPA; XTP/dITP diphosphohydrolase [EC:3.6.1.66]	55
XP_022384352.1	K00213	DHCR7; 7-dehydrocholesterol reductase [EC:1.3.1.21]	174
XP_022384355.1	K01764	HCCS; cytochrome c heme-lyase [EC:4.4.1.17]	322
XP_022384356.1	K07101	K07101; uncharacterized protein	268
XP_022384357.1	K08869	ADCK, ABC1; aarF domain-containing kinase	757
XP_022384359.1	K27817	RAP1GDS1; Rap1 GTPase-GDP dissociation stimulator 1	37
XP_022384361.1	K12878	THOC1; THO complex subunit 1	522
XP_022384362.1	K17362	ACOT13; acyl-coenzyme A thioesterase 13 [EC:3.1.2.-]	139
XP_022384364.1	K03144	TFIIH4, GTF2H4, TFB2; transcription initiation factor TFIIH subunit 4	502
XP_022384365.1	K00074	paaH, hbd, fadB, mmgB; 3-hydroxybutyryl-CoA dehydrogenase [EC:1.1.1.157]	399
XP_022384367.1	K10997	TIMELESS, TOF1, SWI1; replication fork protection complex subunit TIMELESS/Tof1/Swi1	828
XP_022384368.1	K11662	ACTR6, ARP6; actin-related protein 6	460
XP_022384370.1	K12874	AQR; intron-binding protein aquarius	1646
XP_022384371.1	K01900	LSC2; succinyl-CoA synthetase beta subunit [EC:6.2.1.4 6.2.1.5]	641
XP_022384373.1	K14442	DHX36, RHAU; ATP-dependent RNA helicase DHX36 [EC:5.6.2.6]	404
XP_022384378.1	K02873	RP-L13e, RPL13; large subunit ribosomal protein L13e	144
XP_022384381.1	K13239	ECI2, PECI; Delta3-Delta2-enoyl-CoA isomerase [EC:5.3.3.8]	168
XP_022384384.1	K15152	MED21, SRB7; mediator of RNA polymerase II transcription subunit 21	20
XP_022384386.1	K11557	SPC24; kinetochore protein Spc24, fungi type	27
XP_022384390.1	K00134	GAPDH, gapA; glyceraldehyde 3-phosphate dehydrogenase (phosphorylating) [EC:1.2.1.12]	496
XP_022384391.1	K20185	BLOC1S1; biogenesis of lysosome-related organelles complex 1 subunit 1	24
XP_022384392.1	K10858	PMS2; DNA mismatch repair protein PMS2	690
XP_022384395.1	K01061	E3.1.1.45; carboxymethylenebutenolidase [EC:3.1.1.45]	310
XP_022384397.1	K23544	SERINC1; serine incorporator 1	554
XP_022384399.1	K09184	GATAF; GATA-binding protein, other eukaryote	241
XP_022384400.1	K13711	PI4K2; phosphatidylinositol 4-kinase type 2 [EC:2.7.1.67]	633
XP_022384402.1	K18730	GIGYF; PERQ amino acid-rich with GYF domain-containing protein	843
XP_022384405.1	K20247	EGT2; hercynylcysteine S-oxide lyase [EC:4.4.1.36]	355
XP_022384406.1	K17969	FIS1, TTC11, MDV2; mitochondrial fission 1 protein	188
XP_022384407.1	K11982	RNF115_126; E3 ubiquitin-protein ligase RNF115/126 [EC:2.3.2.27]	203
XP_022384411.1	K00987	CEG1; mRNA guanylyltransferase [EC:2.7.7.50]	293
XP_022384415.1	K20063	RIM8, ART9; arrestin-related trafficking adapter 9	65
XP_022384416.1	K23010	OMA1; metalloendopeptidase OMA1, mitochondrial [EC:3.4.24.-]	267
XP_022384417.1	K21547	PRO1, NOSA; C6 transcription factor Pro1	422
XP_022384422.1	K09500	CCT8; T-complex protein 1 subunit theta	778
XP_022384423.1	K02935	RP-L7, MRPL12, rplL; large subunit ribosomal protein L7/L12	130
XP_022384426.1	K12868	SYF2; pre-mRNA-splicing factor SYF2	279
XP_022384428.1	K11341	YEATS4, GAS41, YAF9; YEATS domain-containing protein 4	258
XP_022384429.1	K00463	IDO, INDO; indoleamine 2,3-dioxygenase [EC:1.13.11.52]	403
XP_022384430.1	K01556	KYNU, kynU; kynureninase [EC:3.7.1.3]	556
XP_022384432.1	K10570	ERCC8, CKN1, CSA; DNA excision repair protein ERCC-8	322
XP_022384439.1	K00450	E1.13.11.4; gentisate 1,2-dioxygenase [EC:1.13.11.4]	256
XP_022384445.1	K04618	GAOA; galactose oxidase [EC:1.1.3.9]	129
XP_022384446.1	K00826	E2.6.1.42, ilvE; branched-chain amino acid aminotransferase [EC:2.6.1.42]	53
XP_022384447.1	K01050	BCHE; cholinesterase [EC:3.1.1.8]	48
XP_022384455.1	K05349	bglX; beta-glucosidase [EC:3.2.1.21]	341
XP_022384456.1	K01560	E3.8.1.2; 2-haloacid dehalogenase [EC:3.8.1.2]	197
XP_022384459.1	K08267	RICTOR; rapamycin-insensitive companion of mTOR	1247
XP_022384461.1	K00211	TYR1; prephenate dehydrogenase (NADP+) [EC:1.3.1.13]	584
XP_022384462.1	K02955	RP-S14e, RPS14; small subunit ribosomal protein S14e	239
XP_022384463.1	K00826	E2.6.1.42, ilvE; branched-chain amino acid aminotransferase [EC:2.6.1.42]	438
XP_022384464.1	K22072	ISCA2; iron-sulfur cluster assembly 2	116
XP_022384465.1	K15029	EIF3L; translation initiation factor 3 subunit L	667
XP_022384467.1	K13205	AAR2, C20orf4; A1 cistron-splicing factor AAR2	204
XP_022384472.1	K02960	RP-S16e, RPS16; small subunit ribosomal protein S16e	249
XP_022384473.1	K02871	RP-L13, MRPL13, rplM; large subunit ribosomal protein L13	225
XP_022384474.1	K00365	uaZ; urate oxidase [EC:1.7.3.3]	429
XP_022384475.1	K01556	KYNU, kynU; kynureninase [EC:3.7.1.3]	549
XP_022384476.1	K23565	EMC4, TMEM85; ER membrane protein complex subunit 4	168
XP_022384479.1	K07203	MTOR, FRAP, TOR; serine/threonine-protein kinase mTOR [EC:2.7.11.1]	3083
XP_022384480.1	K20521	BBC1, MTI1; myosin tail region-interacting protein MTI1	680
XP_022384481.1	K20827	RPAP2; RNA polymerase II-associated protein 2 [EC:3.1.3.16]	26
XP_022384482.1	K12392	AP1B1; AP-1 complex subunit beta-1	475
XP_022384487.1	K01777	prdF; proline racemase [EC:5.1.1.4]	76
XP_022384488.1	K01714	dapA; 4-hydroxy-tetrahydrodipicolinate synthase [EC:4.3.3.7]	77
XP_022384492.1	K00274	MAO, aofH; monoamine oxidase [EC:1.4.3.4]	276
XP_022384498.1	K13356	FAR; alcohol-forming fatty acyl-CoA reductase [EC:1.2.1.84]	68
XP_022384499.1	K00803	AGPS, agpS; alkyldihydroxyacetonephosphate synthase [EC:2.5.1.26]	472
XP_022384500.1	K19200	IAL; isopenicillin-N N-acyltransferase like protein	194
XP_022384510.1	K01209	abfA; alpha-L-arabinofuranosidase [EC:3.2.1.55]	353
XP_022384512.1	K01866	YARS, tyrS; tyrosyl-tRNA synthetase [EC:6.1.1.1]	471
XP_022384517.1	K19791	FET3_5; iron transport multicopper oxidase	664
XP_022384518.1	K07243	FTR, FTH1, efeU; high-affinity iron transporter	382
XP_022384520.1	K01537	ATP2C; P-type Ca2+ transporter type 2C [EC:7.2.2.10]	936
XP_022384521.1	K00326	CYB5R; cytochrome-b5 reductase [EC:1.6.2.2]	393
XP_022384522.1	K07300	chaA, CAX; Ca2+:H+ antiporter	286
XP_022384523.1	K07300	chaA, CAX; Ca2+:H+ antiporter	242
XP_022384526.1	K20938	ladA; long-chain alkane monooxygenase [EC:1.14.14.28]	230
XP_022384528.1	K20989	DUR3; urea-proton symporter	610
XP_022384530.1	K01568	PDC, pdc; pyruvate decarboxylase [EC:4.1.1.1]	140
XP_022384532.1	K16231	csyA; fungal type III polyketide synthase	87
XP_022384539.1	K11204	GCLC; glutamate--cysteine ligase catalytic subunit [EC:6.3.2.2]	839
XP_022384541.1	K03963	NDUFB7; NADH dehydrogenase (ubiquinone) 1 beta subcomplex subunit 7	128
XP_022384550.1	K01051	E3.1.1.11; pectinesterase [EC:3.1.1.11]	258
XP_022384557.1	K01568	PDC, pdc; pyruvate decarboxylase [EC:4.1.1.1]	154
XP_022384565.1	K00942	gmk, GUK1; guanylate kinase [EC:2.7.4.8]	169
XP_022384566.1	K17979	MDM31; mitochondrial distribution and morphology protein 31	711
XP_022384567.1	K08773	RALBP1; RalA-binding protein 1	698
XP_022384568.1	K02732	PSMB1; 20S proteasome subunit beta 6 [EC:3.4.25.1]	360
XP_022384569.1	K11884	PNO1, DIM2; RNA-binding protein PNO1	324
XP_022384570.1	K00030	IDH3; isocitrate dehydrogenase (NAD+) [EC:1.1.1.41]	576
XP_022384573.1	K19306	BUD23; 18S rRNA (guanine1575-N7)-methyltransferase [EC:2.1.1.309]	325
XP_022384574.1	K02736	PSMB4; 20S proteasome subunit beta 7 [EC:3.4.25.1]	333
XP_022384576.1	K15710	SHPRH; E3 ubiquitin-protein ligase SHPRH [EC:5.6.2.- 2.3.2.27]	867
XP_022384579.1	K17888	ATG10L, ATG10; ubiquitin-like-conjugating enzyme ATG10	59
XP_022384583.1	K11886	ECM29; proteasome component ECM29	1360
XP_022384584.1	K11094	SNRPB2; U2 small nuclear ribonucleoprotein B''	93
XP_022384585.1	K05757	ARPC1A_B; actin related protein 2/3 complex, subunit 1A/1B	514
XP_022384586.1	K02727	PSMA3; 20S proteasome subunit alpha 7 [EC:3.4.25.1]	405
XP_022384589.1	K11422	SETD1, SET1; [histone H3]-lysine4 N-trimethyltransferase SETD1 [EC:2.1.1.354]	858
XP_022384590.1	K00820	glmS, GFPT; glutamine---fructose-6-phosphate transaminase (isomerizing) [EC:2.6.1.16]	1100
XP_022384591.1	K00794	ribH, RIB4; 6,7-dimethyl-8-ribityllumazine synthase [EC:2.5.1.78]	204
XP_022384592.1	K08963	mtnA; methylthioribose-1-phosphate isomerase [EC:5.3.1.23]	426
XP_022384595.1	K17497	PMM; phosphomannomutase [EC:5.4.2.8]	382
XP_022384597.1	K01426	E3.5.1.4, amiE; amidase [EC:3.5.1.4]	474
XP_022384598.1	K01483	allA; ureidoglycolate lyase [EC:4.3.2.3]	176
XP_022384599.1	K03448	FEN2, LIZ1; MFS transporter, ACS family, pantothenate transporter	519
XP_022384601.1	K19564	CTR, HNM1; choline transport protein	462
XP_022384602.1	K00993	EPT1; ethanolaminephosphotransferase [EC:2.7.8.1]	384
XP_022384603.1	K03128	TAF2; transcription initiation factor TFIID subunit 2	1113
XP_022384605.1	K12175	GPS1, COPS1, CSN1; COP9 signalosome complex subunit 1	439
XP_022384608.1	K11099	SNRPG, SMG; small nuclear ribonucleoprotein G	117
XP_022384610.1	K10778	ada; AraC family transcriptional regulator, regulatory protein of adaptative response / methylated-DNA-[protein]-cysteine methyltransferase [EC:2.1.1.63]	47
XP_022384615.1	K08158	MDR1, FLR1, CAF5; MFS transporter, DHA1 family, multidrug resistance protein	189
XP_022384621.1	K00988	APA1_2; sulfate adenylyltransferase (ADP) / ATP adenylyltransferase [EC:2.7.7.5 2.7.7.53]	239
XP_022384624.1	K10601	SYVN1, HRD1; E3 ubiquitin-protein ligase synoviolin [EC:2.3.2.27]	527
XP_022384626.1	K01907	AACS, acsA; acetoacetyl-CoA synthetase [EC:6.2.1.16]	770
XP_022384628.1	K14847	RPF2; ribosome production factor 2	349
XP_022384629.1	K13350	PXMP4, PMP24; peroxisomal membrane protein 4	231
XP_022384630.1	K03097	CSNK2A; casein kinase II subunit alpha [EC:2.7.11.1]	569
XP_022384631.1	K01873	VARS, valS; valyl-tRNA synthetase [EC:6.1.1.9]	1364
XP_022384633.1	K03539	RPP1, RPP30; ribonuclease P/MRP protein subunit RPP1 [EC:3.1.26.5]	247
XP_022384638.1	K19691	NIK1, TCSC; osomolarity two-component system, sensor histidine kinase NIK1 [EC:2.7.13.3]	951
XP_022384640.1	K01198	xynB; xylan 1,4-beta-xylosidase [EC:3.2.1.37]	143
XP_022384641.1	K19305	NPII; deuterolysin [EC:3.4.24.39]	32
XP_022384646.1	K22889	AYT1, TRI101; trichothecene 3-O-acetyltransferase [EC:2.3.1.-]	71
XP_022384647.1	K05841	E2.4.1.173; sterol 3beta-glucosyltransferase [EC:2.4.1.173]	28
XP_022384648.1	K13113	UBL5, HUB1; ubiquitin-like protein 5	102
XP_022384650.1	K01624	FBA, fbaA; fructose-bisphosphate aldolase, class II [EC:4.1.2.13]	104
XP_022384651.1	K00235	SDHB, SDH2; succinate dehydrogenase (ubiquinone) iron-sulfur subunit [EC:1.3.5.1]	445
XP_022384652.1	K22992	CYP628; cytochrome P450 family 628	136
XP_022384656.1	K01732	E4.2.2.10; pectin lyase [EC:4.2.2.10]	95
XP_022384657.1	K11996	MOCS3, UBA4; adenylyltransferase and sulfurtransferase [EC:2.7.7.80 2.8.1.11]	400
XP_022384659.1	K01641	HMGCS; hydroxymethylglutaryl-CoA synthase [EC:2.3.3.10]	583
XP_022384663.1	K00700	GBE1, glgB; 1,4-alpha-glucan branching enzyme [EC:2.4.1.18]	1084
XP_022384664.1	K17981	MTFP1, MTP18; mitochondrial fission process protein 1	279
XP_022384666.1	K00997	acpS; holo-[acyl-carrier protein] synthase [EC:2.7.8.7]	11
XP_022384667.1	K04486	E3.1.3.15B; histidinol-phosphatase (PHP family) [EC:3.1.3.15]	330
XP_022384672.1	K23802	LENG8, THP3; SAC3 family protein LENG8/THP3	489
XP_022384673.1	K01082	cysQ, MET22, BPNT1; 3'(2'), 5'-bisphosphate nucleotidase [EC:3.1.3.7]	312
XP_022384674.1	K11237	BEM1; bud emergence protein 1	435
XP_022384675.1	K01426	E3.5.1.4, amiE; amidase [EC:3.5.1.4]	377
XP_022384676.1	K12190	VPS36, EAP45; ESCRT-II complex subunit VPS36	423
XP_022384678.1	K15320	ATX, chlB1, mdpB; 6-methylsalicylic acid synthase [EC:2.3.1.165]	260
XP_022384679.1	K05994	E3.4.11.10; bacterial leucyl aminopeptidase [EC:3.4.11.10]	339
XP_022384680.1	K00698	CHS1; chitin synthase [EC:2.4.1.16]	1202
XP_022384682.1	K18798	AFG1, LACE1; peroxisome-assembly ATPase [EC:3.6.4.7]	590
XP_022384683.1	K14688	SLC30A1, ZNT1; solute carrier family 30 (zinc transporter), member 1	253
XP_022384694.1	K00130	betB, gbsA; betaine-aldehyde dehydrogenase [EC:1.2.1.8]	636
XP_022384695.1	K01207	nagZ; beta-N-acetylhexosaminidase [EC:3.2.1.52]	844
XP_022384696.1	K02564	nagB, GNPDA; glucosamine-6-phosphate deaminase [EC:3.5.99.6]	426
XP_022384698.1	K22531	ATAD2; ATPase family AAA domain-containing protein 2 [EC:3.6.1.-]	1144
XP_022384699.1	K12273	SEC66; translocation protein SEC66	217
XP_022384703.1	K02605	ORC3; origin recognition complex subunit 3	425
XP_022384705.1	K14766	NOP14, UTP2; nucleolar protein 14	654
XP_022384719.1	K01443	nagA, AMDHD2; N-acetylglucosamine-6-phosphate deacetylase [EC:3.5.1.25]	476
XP_022384723.1	K14960	CXXC1, SPP1, CPS40; COMPASS component SPP1	340
XP_022384725.1	K17862	PPOC; linoleate 10R-lipoxygenase [EC:1.13.11.62]	159
XP_022384726.1	K07941	ARF6; ADP-ribosylation factor 6	290
XP_022384727.1	K22248	TP; alpha,alpha-trehalose phosphorylase (configuration-retaining) [EC:2.4.1.231]	97
XP_022384728.1	K00002	AKR1A1, adh; alcohol dehydrogenase (NADP+) [EC:1.1.1.2]	406
XP_022384729.1	K03362	FBXW1_11, BTRC, beta-TRCP; F-box and WD-40 domain protein 1/11	519
XP_022384730.1	K10436	MAPRE; microtubule-associated protein, RP/EB family	258
XP_022384733.1	K01835	pgm; phosphoglucomutase [EC:5.4.2.2]	845
XP_022384734.1	K13288	orn, REX2, REXO2; oligoribonuclease [EC:3.1.-.-]	182
XP_022384736.1	K18106	GAAA; D-galacturonate reductase [EC:1.1.1.-]	607
XP_022384737.1	K18103	GAAC, LGA1; L-threo-3-deoxy-hexylosonate aldolase [EC:4.1.2.54]	378
XP_022384741.1	K00472	P4HA; prolyl 4-hydroxylase [EC:1.14.11.2]	225
XP_022384744.1	K24664	FKH; forkhead protein FKH	446
XP_022384750.1	K01207	nagZ; beta-N-acetylhexosaminidase [EC:3.2.1.52]	477
XP_022384753.1	K01810	GPI, pgi; glucose-6-phosphate isomerase [EC:5.3.1.9]	881
XP_022384756.1	K18102	GAAB, LGD1; L-galactonate dehydratase [EC:4.2.1.146]	637
XP_022384757.1	K17796	TIM21; mitochondrial import inner membrane translocase subunit TIM21	30
XP_022384758.1	K12493	ARFGAP2_3; ADP-ribosylation factor GTPase-activating protein 2/3	497
XP_022384759.1	K13941	folKP; 2-amino-4-hydroxy-6-hydroxymethyldihydropteridine diphosphokinase / dihydropteroate synthase [EC:2.7.6.3 2.5.1.15]	370
XP_022384762.1	K03248	EIF3G; translation initiation factor 3 subunit G	336
XP_022384764.1	K00615	E2.2.1.1, tktA, tktB; transketolase [EC:2.2.1.1]	363
XP_022384769.1	K00008	SORD, gutB; L-iditol 2-dehydrogenase [EC:1.1.1.14]	272
XP_022384770.1	K00004	BDH, butB; (R,R)-butanediol dehydrogenase / meso-butanediol dehydrogenase / diacetyl reductase [EC:1.1.1.4 1.1.1.- 1.1.1.303]	159
XP_022384772.1	K00135	gabD; succinate-semialdehyde dehydrogenase / glutarate-semialdehyde dehydrogenase [EC:1.2.1.16 1.2.1.79 1.2.1.20]	280
XP_022384774.1	K18337	LRA1; L-rhamnose 1-dehydrogenase [EC:1.1.1.378 1.1.1.377 1.1.1.173]	195
XP_022384776.1	K14454	GOT1; aspartate aminotransferase, cytoplasmic [EC:2.6.1.1]	584
XP_022384780.1	K12769	NDT80; meiosis-specific transcription factor NDT80	221
XP_022384783.1	K08095	CUT1_2_3; cutinase [EC:3.1.1.74]	25
XP_022384784.1	K18164	NDUFAF7; NADH dehydrogenase [ubiquinone] 1 alpha subcomplex assembly factor 7	494
XP_022384789.1	K08818	CDC2L; cell division cycle 2-like [EC:2.7.11.22]	509
XP_022384800.1	K00799	GST, gst; glutathione S-transferase [EC:2.5.1.18]	149
XP_022384811.1	K13348	MPV17; protein Mpv17	174
XP_022384821.1	K01857	pcaB; 3-carboxy-cis,cis-muconate cycloisomerase [EC:5.5.1.2]	275
XP_022384822.1	K15455	DPH3, KTI11; diphthamide biosynthesis protein 3	103
XP_022384824.1	K14546	UTP5, WDR43; U3 small nucleolar RNA-associated protein 5	366
XP_022384825.1	K11684	BDF1; bromodomain-containing factor 1	439
XP_022384826.1	K19054	FXN; frataxin [EC:1.16.3.1]	160
XP_022384827.1	K18666	ASCC1; activating signal cointegrator complex subunit 1	21
XP_022384828.1	K06110	EXOC3, SEC6; exocyst complex component 3	728
XP_022384829.1	K02907	RP-L30, MRPL30, rpmD; large subunit ribosomal protein L30	10
XP_022384830.1	K01634	SGPL1, DPL1; sphinganine-1-phosphate aldolase [EC:4.1.2.27]	730
XP_022384831.1	K01655	LYS21, LYS20; homocitrate synthase [EC:2.3.3.14]	698
XP_022384833.1	K11984	SART1, HAF, SNU66; U4/U6.U5 tri-snRNP-associated protein 1	491
XP_022384834.1	K04794	PTH2, PTRH2; peptidyl-tRNA hydrolase, PTH2 family [EC:3.1.1.29]	185
XP_022384836.1	K14455	GOT2; aspartate aminotransferase, mitochondrial [EC:2.6.1.1]	626
XP_022384839.1	K08493	VTI1; vesicle transport through interaction with t-SNAREs 1	240
XP_022384841.1	K11696	CNL2; centromere-localized protein 2	24
XP_022384842.1	K11339	MORF4L1, MRG15, EAF3; mortality factor 4-like protein 1	318
XP_022384844.1	K22063	ISCA1; iron-sulfur cluster assembly 1	114
XP_022384845.1	K14050	RABGGTA; geranylgeranyl transferase type-2 subunit alpha [EC:2.5.1.60]	327
XP_022384848.1	K11270	CTF8; chromosome transmission fidelity protein 8	19
XP_022384850.1	K17863	PPOA; linoleate 8R-lipoxygenase / 9,12-octadecadienoate 8-hydroperoxide 8R-isomerase [EC:1.13.11.60 5.4.4.5]	111
XP_022384851.1	K10592	HUWE1, MULE, ARF-BP1, TOM1; E3 ubiquitin-protein ligase HUWE1 [EC:2.3.2.26]	2206
XP_022384852.1	K00948	PRPS, prsA; ribose-phosphate pyrophosphokinase [EC:2.7.6.1]	509
XP_022384853.1	K02991	RP-S6e, RPS6; small subunit ribosomal protein S6e	358
XP_022384854.1	K04499	RUVBL1, RVB1, INO80H; RuvB-like protein 1 [EC:5.6.2.4]	733
XP_022384855.1	K02902	RP-L28, MRPL28, rpmB; large subunit ribosomal protein L28	199
XP_022384856.1	K05532	MNN11; mannan polymerase II complex MNN11 subunit [EC:2.4.1.-]	260
XP_022384857.1	K10258	TER, TSC13, CER10; very-long-chain enoyl-CoA reductase [EC:1.3.1.93]	310
XP_022384862.1	K01426	E3.5.1.4, amiE; amidase [EC:3.5.1.4]	111
XP_022384869.1	K08157	TPO1, FLU1; MFS transporter, DHA1 family, spermine/spermidine transporter	639
XP_022384874.1	K13333	PLB; lysophospholipase [EC:3.1.1.5]	681
XP_022384881.1	K06978	K06978; uncharacterized protein	453
XP_022384882.1	K08192	DAL5; MFS transporter, ACS family, DAL5 transporter family protein	342
XP_022384884.1	K05658	ABCB1, CD243; ATP-binding cassette, subfamily B (MDR/TAP), member 1 [EC:7.6.2.2]	1180
XP_022384887.1	K08192	DAL5; MFS transporter, ACS family, DAL5 transporter family protein	233
XP_022384893.1	K02858	ribB, RIB3; 3,4-dihydroxy 2-butanone 4-phosphate synthase [EC:4.1.99.12]	181
XP_022384898.1	K01455	E3.5.1.49; formamidase [EC:3.5.1.49]	654
XP_022384902.1	K17583	NOM1; nucleolar MIF4G domain-containing protein 1	602
XP_022384905.1	K03104	SRP14; signal recognition particle subunit SRP14	61
XP_022384906.1	K18667	ASCC2; activating signal cointegrator complex subunit 2	23
XP_022384907.1	K13076	SLD; sphingolipid 8-(E)-desaturase [EC:1.14.19.18]	717
XP_022384908.1	K18716	NUP42, RIP1; nucleoporin NUP42	39
XP_022384909.1	K02969	RP-S20e, RPS20; small subunit ribosomal protein S20e	164
XP_022384910.1	K18667	ASCC2; activating signal cointegrator complex subunit 2	260
XP_022384914.1	K00698	CHS1; chitin synthase [EC:2.4.1.16]	1149
XP_022384915.1	K00666	K00666; fatty-acyl-CoA synthase [EC:6.2.1.-]	179
XP_022384923.1	K15178	RTF1; RNA polymerase-associated protein RTF1	369
XP_022384924.1	K11272	MRC1; mediator of replication checkpoint protein 1	123
XP_022384927.1	K14394	ACP1; low molecular weight phosphotyrosine protein phosphatase [EC:3.1.3.2 3.1.3.48]	166
XP_022384928.1	K28034	COQ7; 3-demethoxyubiquinone 3-hydroxylase (NADH) [EC:1.14.13.253]	267
XP_022384929.1	K12580	CNOT3, NOT3; CCR4-NOT transcription complex subunit 3	641
XP_022384931.1	K05864	PPID, CYPD; peptidyl-prolyl isomerase D [EC:5.2.1.8]	467
XP_022384932.1	K07560	dtd, DTD; D-aminoacyl-tRNA deacylase [EC:3.1.1.96]	178
XP_022384933.1	K00382	DLD, lpd, pdhD; dihydrolipoyl dehydrogenase [EC:1.8.1.4]	705
XP_022384934.1	K01835	pgm; phosphoglucomutase [EC:5.4.2.2]	475
XP_022384937.1	K00306	PIPOX; sarcosine oxidase / L-pipecolate oxidase [EC:1.5.3.1 1.5.3.7]	52
XP_022384939.1	K07117	K07117; uncharacterized protein	98
XP_022384940.1	K15175	CDC73; parafibromin	395
XP_022384941.1	K19838	SST2; GTPase-activating protein SST2	536
XP_022384942.1	K14299	SEH1; nucleoporin SEH1	262
XP_022384943.1	K16261	YAT; yeast amino acid transporter	301
XP_022384944.1	K02729	PSMA5; 20S proteasome subunit alpha 5 [EC:3.4.25.1]	412
XP_022384945.1	K16569	TUBGCP2, GCP2; gamma-tubulin complex component 2	900
XP_022384947.1	K07513	ACAA1; acetyl-CoA acyltransferase 1 [EC:2.3.1.16]	382
XP_022384951.1	K06961	KRR1; ribosomal RNA assembly protein	491
XP_022384954.1	K00762	pyrE; orotate phosphoribosyltransferase [EC:2.4.2.10]	259
XP_022384955.1	K25004	MTHFR; methylenetetrahydrofolate reductase (NADPH) [EC:1.5.1.53]	849
XP_022384958.1	K01001	ALG7; UDP-N-acetylglucosamine--dolichyl-phosphate N-acetylglucosaminephosphotransferase [EC:2.7.8.15]	553
XP_022384960.1	K01702	LEU1; 3-isopropylmalate dehydratase [EC:4.2.1.33]	1147
XP_022384961.1	K00749	E2.4.1.183; alpha-1,3-glucan synthase [EC:2.4.1.183]	428
XP_022384962.1	K02151	ATPeV1F, ATP6S14; V-type H+-transporting ATPase subunit F	143
XP_022384964.1	K06943	NOG1; nucleolar GTP-binding protein	908
XP_022384965.1	K08139	HXT; MFS transporter, SP family, sugar:H+ symporter	613
XP_022384968.1	K21848	ARV1; lipid intermediate transporter	168
XP_022384969.1	K00618	ARG2; amino-acid N-acetyltransferase [EC:2.3.1.1]	513
XP_022384972.1	K14850	RRP8; ribosomal RNA-processing protein 8 [EC:2.1.1.287]	376
XP_022384975.1	K01092	E3.1.3.25, IMPA, suhB; myo-inositol-1(or 4)-monophosphatase [EC:3.1.3.25]	289
XP_022384978.1	K03138	TFIIF1, GTF2F1, TFG1; transcription initiation factor TFIIF subunit alpha	357
XP_022384979.1	K14554	UTP21, WDR36; U3 small nucleolar RNA-associated protein 21	964
XP_022384980.1	K13024	PPIP5K, VIP; inositol-hexakisphosphate/diphosphoinositol-pentakisphosphate 1-kinase [EC:2.7.4.24]	1002
XP_022384985.1	K08192	DAL5; MFS transporter, ACS family, DAL5 transporter family protein	429
XP_022384987.1	K01027	OXCT; 3-oxoacid CoA-transferase [EC:2.8.3.5]	651
XP_022384989.1	K12197	CHMP1, VPS46, DID2; charged multivesicular body protein 1	24
XP_022384991.1	K14797	ENP1, BYSL; essential nuclear protein 1	531
XP_022384992.1	K16230	HAC1; transcriptional activator HAC1	213
XP_022384998.1	K09246	ARG81, ARGR2; arginine metabolism regulation protein II	170
XP_022385000.1	K08711	PDR, CDR1; ATP-binding cassette, subfamily G (WHITE), member 2, PDR	1125
XP_022385003.1	K00555	TRMT1, trm1; tRNA (guanine26-N2/guanine27-N2)-dimethyltransferase [EC:2.1.1.215 2.1.1.216]	532
XP_022385004.1	K00162	PDHB, pdhB; pyruvate dehydrogenase E1 component subunit beta [EC:1.2.4.1]	525
XP_022385006.1	K07512	MECR, NRBF1; mitochondrial enoyl-[acyl-carrier protein] reductase / trans-2-enoyl-CoA reductase [EC:1.3.1.- 1.3.1.38]	437
XP_022385008.1	K14967	BRE2, CPS60; COMPASS component BRE2	73
XP_022385009.1	K02433	gatA, QRSL1; aspartyl-tRNA(Asn)/glutamyl-tRNA(Gln) amidotransferase subunit A [EC:6.3.5.6 6.3.5.7]	424
XP_022385010.1	K00667	FAS2; fatty acid synthase subunit alpha, fungi type [EC:2.3.1.86]	2782
XP_022385011.1	K00668	FAS1; fatty acid synthase subunit beta, fungi type [EC:2.3.1.86]	3013
XP_022385015.1	K04739	PRKAR; cAMP-dependent protein kinase regulator	432
XP_022385016.1	K20295	COG8; conserved oligomeric Golgi complex subunit 8	54
XP_022385019.1	K15188	CCNT; cyclin T	101
XP_022385020.1	K22008	PSK1; serine/threonine-protein kinase Psk1 [EC:2.7.11.1]	493
XP_022385021.1	K12893	SRSF4_5_6, SFRS4_5_6; serine/arginine-rich splicing factor 4/5/6	60
XP_022385024.1	K13343	PEX14; peroxin-14	264
XP_022385025.1	K11547	NDC80, HEC1, TID3; kinetochore protein NDC80	697
XP_022385026.1	K06047	TTL; tubulin---tyrosine ligase [EC:6.3.2.25]	746
XP_022385030.1	K01114	plc; phospholipase C [EC:3.1.4.3]	147
XP_022385031.1	K08192	DAL5; MFS transporter, ACS family, DAL5 transporter family protein	478
XP_022385032.1	K18580	RHGA; rhamnogalacturonan hydrolase [EC:3.2.1.171]	29
XP_022385033.1	K22736	VIT; vacuolar iron transporter family protein	275
XP_022385037.1	K00311	ETFDH; electron-transferring-flavoprotein dehydrogenase [EC:1.5.5.1]	913
XP_022385038.1	K03120	TBP, tbp; transcription initiation factor TFIID TATA-box-binding protein	393
XP_022385042.1	K00306	PIPOX; sarcosine oxidase / L-pipecolate oxidase [EC:1.5.3.1 1.5.3.7]	343
XP_022385043.1	K17803	OMS1; methyltransferase OMS1, mitochondrial [EC:2.1.1.-]	249
XP_022385044.1	K12604	CNOT1, NOT1; CCR4-NOT transcription complex subunit 1	1879
XP_022385047.1	K01178	SGA1; glucoamylase [EC:3.2.1.3]	567
XP_022385050.1	K01213	E3.2.1.67; galacturan 1,4-alpha-galacturonidase [EC:3.2.1.67]	438
XP_022385053.1	K10215	ethA; monooxygenase [EC:1.14.13.-]	178
XP_022385055.1	K01137	GNS; N-acetylglucosamine-6-sulfatase [EC:3.1.6.14]	178
XP_022385056.1	K03305	TC.POT; proton-dependent oligopeptide transporter, POT family	539
XP_022385061.1	K08192	DAL5; MFS transporter, ACS family, DAL5 transporter family protein	496
XP_022385065.1	K08157	TPO1, FLU1; MFS transporter, DHA1 family, spermine/spermidine transporter	392
XP_022385084.1	K08192	DAL5; MFS transporter, ACS family, DAL5 transporter family protein	273
XP_022385086.1	K01183	E3.2.1.14; chitinase [EC:3.2.1.14]	457
XP_022385090.1	K20184	VPS41; vacuolar protein sorting-associated protein 41	997
XP_022385091.1	K23499	RMND1; required for meiotic nuclear division protein 1	128
XP_022385092.1	K01166	RNASET2; ribonuclease T2 [EC:4.6.1.19]	291
XP_022385093.1	K09202	SWI5; regulatory protein SWI5	125
XP_022385094.1	K02977	RP-S27Ae, RPS27A, UBA80; ubiquitin-small subunit ribosomal protein S27Ae	244
XP_022385095.1	K01104	E3.1.3.48; protein-tyrosine phosphatase [EC:3.1.3.48]	275
XP_022385099.1	K14408	CSTF3, RNA14; cleavage stimulation factor subunit 3	858
XP_022385100.1	K10753	ASF1; histone chaperone ASF1	301
XP_022385101.1	K11359	SPT7; transcriptional activator SPT7	894
XP_022385102.1	K11593	ELF2C, AGO; eukaryotic translation initiation factor 2C	676
XP_022385103.1	K08518	STXBP5, SRO7_77; syntaxin-binding protein 5	974
XP_022385107.1	K14790	NOP9; nucleolar protein 9	517
XP_022385109.1	K20474	RINT1, TIP20; RAD50-interacting protein 1	582
XP_022385110.1	K01580	E4.1.1.15, gadB, gadA, GAD; glutamate decarboxylase [EC:4.1.1.15]	505
XP_022385111.1	K01568	PDC, pdc; pyruvate decarboxylase [EC:4.1.1.1]	719
XP_022385112.1	K06963	TAN1, THUMPD1; tRNA acetyltransferase TAN1	139
XP_022385113.1	K20290	COG3, SEC34; conserved oligomeric Golgi complex subunit 3	566
XP_022385114.1	K11229	BCK1; mitogen-activated protein kinase kinase kinase [EC:2.7.11.25]	1005
XP_022385115.1	K13337	PEX19; peroxin-19	192
XP_022385116.1	K13953	adhP; alcohol dehydrogenase, propanol-preferring [EC:1.1.1.1]	52
XP_022385121.1	K07766	E3.6.1.52; diphosphoinositol-polyphosphate diphosphatase [EC:3.6.1.52]	181
XP_022385124.1	K03011	RPB3, POLR2C; DNA-directed RNA polymerase II subunit RPB3	405
XP_022385131.1	K15296	NAPA, SNAPA, SEC17; alpha-soluble NSF attachment protein	357
XP_022385134.1	K14768	UTP7, WDR46; U3 small nucleolar RNA-associated protein 7	686
XP_022385135.1	K14799	TSR1; pre-rRNA-processing protein TSR1	885
XP_022385137.1	K00685	ATE1; arginyl-tRNA---protein transferase [EC:2.3.2.8]	352
XP_022385138.1	K02267	COX6B; cytochrome c oxidase subunit 6b	131
XP_022385139.1	K13577	SLC25A10, DIC; solute carrier family 25 (mitochondrial dicarboxylate transporter), member 10	25
XP_022385140.1	K13577	SLC25A10, DIC; solute carrier family 25 (mitochondrial dicarboxylate transporter), member 10	309
XP_022385143.1	K04648	DCTN1; dynactin 1	922
XP_022385144.1	K00698	CHS1; chitin synthase [EC:2.4.1.16]	1996
XP_022385145.1	K00698	CHS1; chitin synthase [EC:2.4.1.16]	1740
XP_022385148.1	K18914	FDXR; adrenodoxin-NADP+ reductase [EC:1.18.1.6]	490
XP_022385149.1	K14005	SEC31; protein transport protein SEC31	1151
XP_022385153.1	K03189	ureG; urease accessory protein	385
XP_022385155.1	K11676	IES2; Ino eighty subunit 2	152
XP_022385162.1	K03509	POLH; DNA polymerase eta [EC:2.7.7.7]	602
XP_022385165.1	K08848	RIPK4; receptor-interacting serine/threonine-protein kinase 4 [EC:2.7.11.1]	30
XP_022385167.1	K12849	PRPF38A; pre-mRNA-splicing factor 38A	259
XP_022385169.1	K01052	LIPA; lysosomal acid lipase/cholesteryl ester hydrolase [EC:3.1.1.13]	476
XP_022385170.1	K18178	COA5, PET191; cytochrome c oxidase assembly factor 5	125
XP_022385172.1	K11360	SPT8; transcriptional activator SPT8	547
XP_022385176.1	K04441	P38; p38 MAP kinase [EC:2.7.11.24]	458
XP_022385183.1	K12670	DDOST, WBP1; dolichyl-diphosphooligosaccharide---protein glycosyltransferase subunit DDOST/WBP1	469
XP_022385192.1	K00838	ARO8; aromatic amino acid aminotransferase I / 2-aminoadipate transaminase [EC:2.6.1.57 2.6.1.39 2.6.1.27 2.6.1.5]	487
XP_022385198.1	K03177	truB, PUS4, TRUB1; tRNA pseudouridine55 synthase [EC:5.4.99.25]	345
XP_022385203.1	K20241	WDR44, RAB11BP; WD repeat-containing protein 44	633
XP_022385204.1	K15117	SLC25A34_35, OAC1; solute carrier family 25, member 34/35	418
XP_022385205.1	K10808	RRM2; ribonucleoside-diphosphate reductase subunit M2 [EC:1.17.4.1]	610
XP_022385207.1	K14962	WDR82, SWD2, CPS35; COMPASS component SWD2	384
XP_022385215.1	K12613	DCP2; mRNA-decapping enzyme subunit 2 [EC:3.6.1.62]	538
XP_022385220.1	K22073	IBA57; transferase CAF17, mitochondrial [EC:2.1.-.-]	273
XP_022385221.1	K09537	DNAJC17; DnaJ homolog subfamily C member 17	34
XP_022385222.1	K14169	CTU2, NCS2; cytoplasmic tRNA 2-thiolation protein 2	33
XP_022385224.1	K09584	PDIA6, TXNDC7; protein disulfide-isomerase A6 [EC:5.3.4.1]	252
XP_022385225.1	K04536	GNB1; guanine nucleotide-binding protein G(I)/G(S)/G(T) subunit beta-1	545
XP_022385227.1	K03140	TAF14; transcription initiation factor TFIID/TFIIF subunit	174
XP_022385228.1	K28206	PDCL; phosducin-like protein	162
XP_022385230.1	K15306	RANBP1; Ran-binding protein 1	279
XP_022385232.1	K14823	EBP2, EBNA1BP2; rRNA-processing protein EBP2	321
XP_022385233.1	K11427	DOT1L, DOT1; [histone H3]-lysine79 N-trimethyltransferase [EC:2.1.1.360]	392
XP_022385235.1	K07897	RAB7A; Ras-related protein Rab-7A	345
XP_022385236.1	K15289	SLC35F5; solute carrier family 35, member F5	365
XP_022385238.1	K14857	SPB1, FTSJ3; AdoMet-dependent rRNA methyltransferase SPB1 [EC:2.1.1.-]	946
XP_022385242.1	K03854	KTR; mannosyltransferase [EC:2.4.1.-]	624
XP_022385244.1	K10863	APTX; aprataxin [EC:3.6.1.70 3.6.1.71 3.6.1.72]	227
XP_022385245.1	K06671	STAG1_2, SCC3, IRR1; cohesin complex subunit SA-1/2	754
XP_022385246.1	K15042	KPNA5_6; importin subunit alpha-6/7	832
XP_022385247.1	K11109	POT1; protection of telomeres protein 1	50
XP_022385249.1	K14792	RRP5, PDCD11; rRNA biogenesis protein RRP5	1665
XP_022385252.1	K03190	ureD, ureH; urease accessory protein	256
XP_022385254.1	K11271	DSCC1, DCC1; sister chromatid cohesion protein DCC1	31
XP_022385256.1	K11976	RNF216, TRIAD3; E3 ubiquitin-protein ligase RNF216 [EC:2.3.2.31]	291
XP_022385257.1	K13728	MAD2L2; mitotic spindle assembly checkpoint protein MAD2B	34
XP_022385260.1	K20224	IPO9, RANBP9; importin-9	889
XP_022385261.1	K05533	ANP1; mannan polymerase II complex ANP1 subunit [EC:2.4.1.-]	437
XP_022385264.1	K13026	DHX57; ATP-dependent RNA helicase DHX57 [EC:5.6.2.6]	708
XP_022385265.1	K03026	RPC4, POLR3D; DNA-directed RNA polymerase III subunit RPC4	52
XP_022385268.1	K09493	CCT1, TCP1; T-complex protein 1 subunit alpha	907
XP_022385269.1	K01881	PARS, proS; prolyl-tRNA synthetase [EC:6.1.1.15]	786
XP_022385272.1	K16369	CHO2; phosphatidylethanolamine N-methyltransferase [EC:2.1.1.17]	876
XP_022385275.1	K15437	AIMP1, ARC1; aminoacyl tRNA synthase complex-interacting multifunctional protein 1	383
XP_022385276.1	K00004	BDH, butB; (R,R)-butanediol dehydrogenase / meso-butanediol dehydrogenase / diacetyl reductase [EC:1.1.1.4 1.1.1.- 1.1.1.303]	210
XP_022385280.1	K01867	WARS, trpS; tryptophanyl-tRNA synthetase [EC:6.1.1.2]	223
XP_022385282.1	K00227	SC5DL, ERG3; Delta7-sterol 5-desaturase [EC:1.14.19.20]	475
XP_022385283.1	K06666	TUP1; general transcriptional corepressor TUP1	526
XP_022385285.1	K15115	SLC25A32, MFT; solute carrier family 25 (mitochondrial folate transporter), member 32	314
XP_022385286.1	K17771	TOM7; mitochondrial import receptor subunit TOM7	18
XP_022385287.1	K12831	SF3B4, SAP49; splicing factor 3B subunit 4	303
XP_022385289.1	K02903	RP-L28e, RPL28; large subunit ribosomal protein L28e	166
XP_022385290.1	K03083	GSK3B; glycogen synthase kinase 3 beta [EC:2.7.11.26]	539
XP_022385291.1	K12882	NCBP1, CBP80; nuclear cap-binding protein subunit 1	705
XP_022385292.1	K11238	BNI1; cytokinesis protein	633
XP_022385294.1	K01426	E3.5.1.4, amiE; amidase [EC:3.5.1.4]	438
XP_022385295.1	K01193	INV, sacA; beta-fructofuranosidase [EC:3.2.1.26]	347
XP_022385297.1	K01705	LYS4; homoaconitate hydratase [EC:4.2.1.36]	1022
XP_022385299.1	K03650	mnmE, trmE, MSS1; tRNA modification GTPase [EC:3.6.-.-]	504
XP_022385301.1	K10755	RFC2_4; replication factor C subunit 2/4	549
XP_022385302.1	K11374	ELP2; elongator complex protein 2	799
XP_022385305.1	K05310	PIGG, GPI7; ethanolamine phosphate transferase 2 subunit G [EC:2.7.-.-]	475
XP_022385306.1	K04706	PIAS1; E3 SUMO-protein ligase PIAS1 [EC:2.3.2.-]	308
XP_022385307.1	K02946	RP-S10, MRPS10, rpsJ; small subunit ribosomal protein S10	218
XP_022385308.1	K03783	punA, PNP; purine-nucleoside phosphorylase [EC:2.4.2.1]	281
XP_022385309.1	K08066	NFYC, HAP5; nuclear transcription factor Y, gamma	262
XP_022385310.1	K19985	EXOC6, SEC15; exocyst complex component 6	818
XP_022385311.1	K20304	TRAPPC6, TRS33; trafficking protein particle complex subunit 6	167
XP_022385312.1	K00026	MDH2; malate dehydrogenase [EC:1.1.1.37]	461
XP_022385314.1	K14845	RAI1, DOM3Z; RAT1-interacting protein	307
XP_022385315.1	K23387	GET4; golgi to ER traffic protein 4	293
XP_022385316.1	K12608	CAF16; CCR4-NOT complex subunit CAF16	360
XP_022385317.1	K00791	miaA, TRIT1; tRNA dimethylallyltransferase [EC:2.5.1.75]	400
XP_022385318.1	K12161	URM1; ubiquitin related modifier 1	116
XP_022385319.1	K11518	TOM40; mitochondrial import receptor subunit TOM40	426
XP_022385320.1	K19030	PFKFB4; 6-phosphofructo-2-kinase / fructose-2,6-biphosphatase 4 [EC:2.7.1.105 3.1.3.46]	603
XP_022385322.1	K03661	ATPeV0B, ATP6F; V-type H+-transporting ATPase 21kDa proteolipid subunit	295
XP_022385323.1	K22724	KEI1; inositol phosphorylceramide synthase regulatory subunit	32
XP_022385324.1	K21451	XLNR; xylanolytic transcriptional activator XlnR	577
XP_022385325.1	K20246	EGT1; L-histidine Nalpha-methyltransferase / hercynylcysteine S-oxide synthase [EC:2.1.1.44 1.21.3.10]	100
XP_022385327.1	K00381	cysI; sulfite reductase (NADPH) hemoprotein beta-component [EC:1.8.1.2]	1891
XP_022385328.1	K10908	POLRMT, RPO41; DNA-directed RNA polymerase, mitochondrial [EC:2.7.7.6]	1152
XP_022385336.1	K08501	STX8; syntaxin 8	40
XP_022385338.1	K14684	SLC25A23S; solute carrier family 25 (mitochondrial adenine nucleotide transporter), member 23/24/25/41	491
XP_022385339.1	K07393	ECM4, yqjG; glutathionyl-hydroquinone reductase [EC:1.8.5.7]	366
XP_022385340.1	K08192	DAL5; MFS transporter, ACS family, DAL5 transporter family protein	449
XP_022385343.1	K03178	UBE1, UBA1; ubiquitin-activating enzyme E1 [EC:6.2.1.45]	1492
XP_022385345.1	K04070	pflX; putative pyruvate formate lyase activating enzyme [EC:1.97.1.4]	418
XP_022385347.1	K15376	GPHN; gephyrin [EC:2.10.1.1 2.7.7.75]	693
XP_022385349.1	K11098	SNRPF, SMF; small nuclear ribonucleoprotein F	103
XP_022385354.1	K00015	gyaR, GOR1; glyoxylate reductase [EC:1.1.1.26]	337
XP_022385358.1	K03123	TFIIA2, GTF2A2, TOA2; transcription initiation factor TFIIA small subunit	137
XP_022385360.1	K15161	CCNC, SSN8; cyclin-C	198
XP_022385362.1	K02898	RP-L26e, RPL26; large subunit ribosomal protein L26e	197
XP_022385371.1	K10845	TTDA, GTF2H5, TFB5; TFIIH basal transcription factor complex TTD-A subunit	60
XP_022385383.1	K00128	ALDH; aldehyde dehydrogenase (NAD+) [EC:1.2.1.3]	593
XP_022385394.1	K00053	ilvC; ketol-acid reductoisomerase [EC:1.1.1.86]	635
XP_022385399.1	K12663	ECH1; Delta3,5-Delta2,4-dienoyl-CoA isomerase [EC:5.3.3.21]	324
XP_022385400.1	K15530	RGAE; rhamnogalacturonan acetylesterase [EC:3.1.1.86]	46
XP_022385408.1	K08711	PDR, CDR1; ATP-binding cassette, subfamily G (WHITE), member 2, PDR	709
XP_022385417.1	K03099	SOS; son of sevenless	384
XP_022385429.1	K22539	PLY; pectate lyase [EC:4.2.2.2]	235
XP_022385436.1	K00477	PHYH; phytanoyl-CoA hydroxylase [EC:1.14.11.18]	28
XP_022385447.1	K15196	BRF1, GTF3B; transcription factor IIIB 90 kDa subunit	523
XP_022385448.1	K17686	copA, ctpA, ATP7; P-type Cu+ transporter [EC:7.2.2.8]	339
XP_022385451.1	K28214	UGM; UDP-galactopyranose mutase [EC:5.4.99.9]	758
XP_022385453.1	K05275	E1.1.1.65; pyridoxine 4-dehydrogenase [EC:1.1.1.65]	206
XP_022385455.1	K09259	ANK3, ANKG; ankyrin-3	24
XP_022385457.1	K06689	UBE2D, UBC4, UBC5; ubiquitin-conjugating enzyme E2 D [EC:2.3.2.23]	120
XP_022385462.1	K08900	BCS1; mitochondrial chaperone BCS1	530
XP_022385463.1	K13985	NAPEPLD; N-acyl-phosphatidylethanolamine-hydrolysing phospholipase D [EC:3.1.4.54]	238
XP_022385465.1	K09495	CCT3, TRIC5; T-complex protein 1 subunit gamma	903
XP_022385466.1	K26159	PRKRIP1; PRKR-interacting protein 1	138
XP_022385471.1	K01183	E3.2.1.14; chitinase [EC:3.2.1.14]	428
XP_022385472.1	K13280	SEC11, sipW; signal peptidase I [EC:3.4.21.89]	247
XP_022385475.1	K08991	MUS81; crossover junction endonuclease MUS81 [EC:3.1.22.-]	525
XP_022385477.1	K22025	denD; D-erythronate 2-dehydrogenase [EC:1.1.1.410]	84
XP_022385478.1	K19881	BUD7, BCH1; Chs5-Arf1p-binding protein BUD7/BCH1	780
XP_022385485.1	K10581	UBE2O; ubiquitin-conjugating enzyme E2 O [EC:2.3.2.24]	442
XP_022385487.1	K02942	RP-LP1, RPLP1; large subunit ribosomal protein LP1	125
XP_022385488.1	K23678	PQLC2, SLC66A1, LAAT1; solute carrier family 66 (lysosomal lysine-arginine transporter), member 1	294
XP_022385490.1	K07441	ALG14; beta-1,4-N-acetylglucosaminyltransferase [EC:2.4.1.141]	125
XP_022385491.1	K10675	E4.2.1.66; cyanide hydratase [EC:4.2.1.66]	55
XP_022385492.1	K04513	RHOA; Ras homolog gene family, member A	323
XP_022385493.1	K02895	RP-L24, MRPL24, rplX; large subunit ribosomal protein L24	249
XP_022385494.1	K00604	MTFMT, fmt; methionyl-tRNA formyltransferase [EC:2.1.2.9]	295
XP_022385496.1	K03245	EIF3J; translation initiation factor 3 subunit J	168
XP_022385497.1	K06630	YWHAE; 14-3-3 protein epsilon	402
XP_022385498.1	K05853	ATP2A; P-type Ca2+ transporter type 2A [EC:7.2.2.10]	1358
XP_022385499.1	K02429	fucP; MFS transporter, FHS family, L-fucose permease	484
XP_022385503.1	K03064	PSMC6, RPT4; 26S proteasome regulatory subunit T4	677
XP_022385504.1	K01689	ENO1_2_3, eno; enolase 1/2/3 [EC:4.2.1.11]	718
XP_022385505.1	K21543	CRZ1, CRZA; transcription factor CRZ1	495
XP_022385506.1	K01102	PDP; pyruvate dehydrogenase phosphatase [EC:3.1.3.43]	619
XP_022385507.1	K01224	E3.2.1.89; arabinogalactan endo-1,4-beta-galactosidase [EC:3.2.1.89]	332
XP_022385509.1	K08073	PNKP; bifunctional polynucleotide phosphatase/kinase [EC:3.1.3.32 2.7.1.78]	260
XP_022385510.1	K23741	MAN1B, MNS3; endoplasmic reticulum Man9GlcNAc2 1,2-alpha-mannosidase [EC:3.2.1.209]	671
XP_022385511.1	K01438	argE; acetylornithine deacetylase [EC:3.5.1.16]	305
XP_022385514.1	K15136	SRB5, MED18; mediator of RNA polymerase II transcription subunit 18, fungi type	25
XP_022385515.1	K17417	YMR31; small subunit ribosomal protein YMR-31	17
XP_022385516.1	K02218	CSNK1, CKI; casein kinase 1 [EC:2.7.11.1]	654
XP_022385518.1	K24970	TCF25, RQC1; transcription factor 25	498
XP_022385519.1	K01736	aroC; chorismate synthase [EC:4.2.3.5]	591
XP_022385522.1	K21157	SAK1; SNF1-activating kinase 1 [EC:2.7.11.1]	683
XP_022385523.1	K03844	ALG11; alpha-1,2-mannosyltransferase [EC:2.4.1.131]	582
XP_022385524.1	K17797	COX18; mitochondrial inner membrane protein COX18	139
XP_022385525.1	K03800	lplA, lplJ, lipL1; lipoate---protein ligase [EC:6.3.1.20]	358
XP_022385530.1	K00865	glxK, garK; glycerate 2-kinase [EC:2.7.1.165]	359
XP_022385535.1	K23948	E1.6.5.9; NADH:quinone reductase (non-electrogenic) [EC:1.6.5.9]	355
XP_022385539.1	K01053	gnl, RGN; gluconolactonase [EC:3.1.1.17]	282
XP_022385541.1	K21403	PXYLP1; 2-phosphoxylose phosphatase [EC:3.1.3.-]	49
XP_022385543.1	K04416	MAP3K1, MEKK1; mitogen-activated protein kinase kinase kinase 1 [EC:2.7.11.25]	15
XP_022385545.1	K00121	frmA, ADH5, adhC; S-(hydroxymethyl)glutathione dehydrogenase / alcohol dehydrogenase [EC:1.1.1.284 1.1.1.1]	606
XP_022385548.1	K03396	gfa; S-(hydroxymethyl)glutathione synthase [EC:4.4.1.22]	217
XP_022385554.1	K01945	purD; phosphoribosylamine---glycine ligase [EC:6.3.4.13]	19
XP_022385557.1	K00276	AOC3, AOC2, tynA; primary-amine oxidase [EC:1.4.3.21]	708
XP_022385559.1	K10536	aguA; agmatine deiminase [EC:3.5.3.12]	196
XP_022385566.1	K10536	aguA; agmatine deiminase [EC:3.5.3.12]	180
XP_022385567.1	K01581	E4.1.1.17, ODC1, speC, speF; ornithine decarboxylase [EC:4.1.1.17]	320
XP_022385569.1	K09831	ERG5, CYP61A; sterol 22-desaturase [EC:1.14.19.41]	636
XP_022385573.1	K00327	POR; NADPH-ferrihemoprotein reductase [EC:1.6.2.4]	586
XP_022385574.1	K18995	DHX29; ATP-dependent RNA helicase DHX29 [EC:5.6.2.6]	1332
XP_022385579.1	K08150	SLC2A13, ITR; MFS transporter, SP family, solute carrier family 2 (myo-inositol transporter), member 13	499
XP_022385580.1	K12763	EFG1, SOK2; enhanced filamentous growth protein 1	471
XP_022385581.1	K01082	cysQ, MET22, BPNT1; 3'(2'), 5'-bisphosphate nucleotidase [EC:3.1.3.7]	253
XP_022385582.1	K12272	SRPRB, SRP102; signal recognition particle receptor subunit beta	33
XP_022385585.1	K20032	ZDHHC13_17, HIP14; palmitoyltransferase ZDHHC13/17 [EC:2.3.1.225]	738
XP_022385586.1	K01697	CBS; cystathionine beta-synthase [EC:4.2.1.22]	620
XP_022385587.1	K07300	chaA, CAX; Ca2+:H+ antiporter	325
XP_022385588.1	K12813	DHX16; pre-mRNA-splicing factor ATP-dependent RNA helicase DHX16 [EC:5.6.2.6]	1366
XP_022385589.1	K23490	CYB5; cytochrome b5	36
XP_022385590.1	K03114	SWE1; mitosis inhibitor protein kinase SWE1 [EC:2.7.11.1]	749
XP_022385591.1	K10531	pvdA, SIDA; L-ornithine N5-monooxygenase [EC:1.14.13.195 1.14.13.196]	498
XP_022385592.1	K08850	AURKX; aurora kinase, other [EC:2.7.11.1]	172
XP_022385593.1	K07393	ECM4, yqjG; glutathionyl-hydroquinone reductase [EC:1.8.5.7]	365
XP_022385595.1	K22733	NIPA, SLC57A2S; magnesium transporter	568
XP_022385599.1	K00600	glyA, SHMT; glycine hydroxymethyltransferase [EC:2.1.2.1]	746
XP_022385601.1	K01908	ACSS3, prpE; propionyl-CoA synthetase [EC:6.2.1.17]	852
XP_022385602.1	K07827	KRAS, KRAS2; GTPase KRas	217
XP_022385603.1	K17607	TIPRL, TIP41; type 2A phosphatase activator TIP41	291
XP_022385605.1	K17261	CAP1_2, SRV2; adenylyl cyclase-associated protein	228
XP_022385606.1	K00819	rocD, OAT; ornithine--oxo-acid transaminase [EC:2.6.1.13]	555
XP_022385607.1	K18660	ACSF3; malonyl-CoA/methylmalonyl-CoA synthetase [EC:6.2.1.76 6.2.1.-]	201
XP_022385614.1	K00799	GST, gst; glutathione S-transferase [EC:2.5.1.18]	132
XP_022385616.1	K22745	AIFM2; apoptosis-inducing factor 2	79
XP_022385626.1	K16578	CLASP1_2; CLIP-associating protein 1/2	569
XP_022385629.1	K15456	KTI12; protein KTI12	236
XP_022385637.1	K17878	NNT1; EEF1A N-terminal glycine/lysine methyltransferase [EC:2.1.1.-]	260
XP_022385638.1	K03008	RPB11, POLR2J; DNA-directed RNA polymerase II subunit RPB11	11
XP_022385640.1	K22684	MCA1; metacaspase-1 [EC:3.4.22.-]	417
XP_022385642.1	K01881	PARS, proS; prolyl-tRNA synthetase [EC:6.1.1.15]	597
XP_022385649.1	K01273	DPEP; membrane dipeptidase [EC:3.4.13.19]	104
XP_022385650.1	K08997	SELENOO, selO; protein adenylyltransferase [EC:2.7.7.108]	663
XP_022385653.1	K25639	SUPT16H, SPT16; FACT complex subunit SPT16	1175
XP_022385655.1	K26935	TMEM30, CDC50; cell cycle control protein 50	459
XP_022385656.1	K00728	POMT, pmt; dolichyl-phosphate-mannose-protein mannosyltransferase [EC:2.4.1.109]	1010
XP_022385662.1	K00228	CPOX, hemF; coproporphyrinogen III oxidase [EC:1.3.3.3]	462
XP_022385663.1	K08341	GABARAP, ATG8, LC3; GABA(A) receptor-associated protein	223
XP_022385665.1	K27691	VTC2_3; vacuolar transporter chaperone complex subunit 2/3	772
XP_022385667.1	K03283	HSPA1_6_8; heat shock 70kDa protein 1/6/8	1035
XP_022385669.1	K14400	PCF11; pre-mRNA cleavage complex 2 protein Pcf11	478
XP_022385671.1	K16536	HOOK3; protein HOOK3	71
XP_022385674.1	K03038	PSMD7, RPN8; 26S proteasome regulatory subunit N8	501
XP_022385676.1	K15444	TRM9; tRNA (uracil-5-)-methyltransferase TRM9 [EC:2.1.1.229]	266
XP_022385677.1	K17262	TBCB, CKAP1, ALF1; tubulin-specific chaperone B	247
XP_022385678.1	K11497	CENPC; centromere protein C	329
XP_022385679.1	K10743	RNASEH2A; ribonuclease H2 subunit A [EC:3.1.26.4]	326
XP_022385680.1	K13335	PEX16; peroxin-16	227
XP_022385684.1	K00264	GLT1; glutamate synthase (NADH) [EC:1.4.1.14]	3395
XP_022385688.1	K11274	WDHD1, CTF4; chromosome transmission fidelity protein 4	866
XP_022385692.1	K00939	adk, AK; adenylate kinase [EC:2.7.4.3]	384
XP_022385695.1	K03457	TC.NCS1; nucleobase:cation symporter-1, NCS1 family	266
XP_022385696.1	K14827	IPI1, TEX10; pre-rRNA-processing protein IPI1	270
XP_022385697.1	K09184	GATAF; GATA-binding protein, other eukaryote	507
XP_022385698.1	K08158	MDR1, FLR1, CAF5; MFS transporter, DHA1 family, multidrug resistance protein	190
XP_022385709.1	K19564	CTR, HNM1; choline transport protein	111
XP_022385710.1	K20938	ladA; long-chain alkane monooxygenase [EC:1.14.14.28]	213
XP_022385718.1	K08192	DAL5; MFS transporter, ACS family, DAL5 transporter family protein	508
XP_022385720.1	K13366	MPAO, PAO1; polyamine oxidase [EC:1.5.3.14 1.5.3.16 1.5.3.-]	427
XP_022385724.1	K15303	AKR7; aflatoxin B1 aldehyde reductase	258
XP_022385726.1	K08192	DAL5; MFS transporter, ACS family, DAL5 transporter family protein	464
XP_022385733.1	K27966	PRELID3, UPS2, UPS3; PRELI domain-containing protein 3, mitochondrial	247
XP_022385734.1	K20301	TRAPPC2, TRS20; trafficking protein particle complex subunit 2	105
XP_022385735.1	K03940	NDUFS7; NADH dehydrogenase (ubiquinone) Fe-S protein 7 [EC:7.1.1.2]	333
XP_022385736.1	K14559	MPP10; U3 small nucleolar RNA-associated protein MPP10	511
XP_022385738.1	K00645	fabD, MCAT, MCT1; [acyl-carrier-protein] S-malonyltransferase [EC:2.3.1.39]	339
XP_022385740.1	K14004	SEC13; protein transport protein SEC13	461
XP_022385741.1	K20815	NAT2; N-terminal acetyltransferase 2	149
XP_022385742.1	K00826	E2.6.1.42, ilvE; branched-chain amino acid aminotransferase [EC:2.6.1.42]	588
XP_022385744.1	K03115	CSNK2B; casein kinase II subunit beta	316
XP_022385748.1	K16261	YAT; yeast amino acid transporter	647
XP_022385750.1	K14573	NOP4, RBM28; nucleolar protein 4	532
XP_022385751.1	K11770	SFH1; chromatin structure-remodeling complex subunit SFH1	407
XP_022385753.1	K17541	SCYL2; SCY1-like protein 2	777
XP_022385754.1	K01277	DPP3; dipeptidyl-peptidase III [EC:3.4.14.4]	887
XP_022385755.1	K06158	ABCF3; ATP-binding cassette, subfamily F, member 3	1047
XP_022385759.1	K04709	LAG1, LAC1; very-long-chain ceramide synthase [EC:2.3.1.297]	404
XP_022385763.1	K14300	NUP133; nuclear pore complex protein Nup133	639
XP_022385765.1	K00967	PCYT2; ethanolamine-phosphate cytidylyltransferase [EC:2.7.7.14]	525
XP_022385768.1	K07390	grxD, GLRX5; monothiol glutaredoxin	207
XP_022385769.1	K06125	COQ2; 4-hydroxybenzoate polyprenyltransferase [EC:2.5.1.39]	304
XP_022385770.1	K06653	PHO81; CDK inhibitor PHO81	766
XP_022385771.1	K18173	COA1; cytochrome c oxidase assembly factor 1	168
XP_022385772.1	K02906	RP-L3, MRPL3, rplC; large subunit ribosomal protein L3	327
XP_022385773.1	K10849	ERCC1; DNA excision repair protein ERCC-1	316
XP_022385774.1	K21804	METTL21A; protein N-lysine methyltransferase METTL21A [EC:2.1.1.-]	179
XP_022385777.1	K03946	NDUFA2; NADH dehydrogenase (ubiquinone) 1 alpha subcomplex subunit 2	113
XP_022385781.1	K08192	DAL5; MFS transporter, ACS family, DAL5 transporter family protein	434
XP_022385785.1	K24029	OGFOD1, TPA1; prolyl 3-hydroxylase /prolyl 3,4-dihydroxylase [EC:1.14.11.-]	631
XP_022385786.1	K07827	KRAS, KRAS2; GTPase KRas	329
XP_022385791.1	K08139	HXT; MFS transporter, SP family, sugar:H+ symporter	628
XP_022385793.1	K24767	ASA1; ASTRA-associated protein 1	39
XP_022385794.1	K14806	DDX31, DBP7; ATP-dependent RNA helicase DDX31/DBP7 [EC:5.6.2.7]	736
XP_022385795.1	K00128	ALDH; aldehyde dehydrogenase (NAD+) [EC:1.2.1.3]	665
XP_022385797.1	K09246	ARG81, ARGR2; arginine metabolism regulation protein II	149
XP_022385798.1	K01714	dapA; 4-hydroxy-tetrahydrodipicolinate synthase [EC:4.3.3.7]	124
XP_022385799.1	K11517	HAO; (S)-2-hydroxy-acid oxidase [EC:1.1.3.15]	400
XP_022385801.1	K14642	YND1; golgi apyrase [EC:3.6.1.5]	690
XP_022385806.1	K03380	E1.14.13.7; phenol 2-monooxygenase (NADPH) [EC:1.14.13.7]	470
XP_022385807.1	K01213	E3.2.1.67; galacturan 1,4-alpha-galacturonidase [EC:3.2.1.67]	298
XP_022385812.1	K15323	TSEN34; tRNA-splicing endonuclease subunit Sen34 [EC:4.6.1.16]	219
XP_022385813.1	K03016	RPABC3, RPB8, POLR2H; DNA-directed RNA polymerases I, II, and III subunit RPABC3	155
XP_022385814.1	K11375	ELP4; elongator complex protein 4	349
XP_022385815.1	K23327	HIKESHI; protein Hikeshi	15
XP_022385817.1	K03538	POP4, RPP29; ribonuclease P protein subunit POP4 [EC:3.1.26.5]	195
XP_022385819.1	K11654	SMARCA5, SNF2H, ISWI; SWI/SNF-related matrix-associated actin-dependent regulator of chromatin subfamily A member 5 [EC:5.6.2.-]	414
XP_022385821.1	K22139	MPC2; mitochondrial pyruvate carrier 2	172
XP_022385824.1	K03320	amt, AMT, MEP; ammonium transporter, Amt family	521
XP_022385825.1	K01918	panC; pantoate--beta-alanine ligase [EC:6.3.2.1]	381
XP_022385827.1	K11092	SNRPA1; U2 small nuclear ribonucleoprotein A'	303
XP_022385831.1	K09051	SKO1, ATF1, PCR1; ATF/CREB family transcription factor	372
XP_022385832.1	K01551	arsA, ASNA1, GET3; arsenite/tail-anchored protein-transporting ATPase [EC:7.3.2.7 7.3.-.-]	512
XP_022385833.1	K15732	CTDP1, FCP1; RNA polymerase II subunit A C-terminal domain phosphatase [EC:3.1.3.16]	691
XP_022385836.1	K16570	TUBGCP3, GCP3; gamma-tubulin complex component 3	877
XP_022385837.1	K02730	PSMA6; 20S proteasome subunit alpha 1 [EC:3.4.25.1]	387
XP_022385838.1	K20465	OSBPL9_10_11, ORP9_10_11; oxysterol-binding protein-related protein 9/10/11	490
XP_022385839.1	K01476	rocF, arg; arginase [EC:3.5.3.1]	401
XP_022385840.1	K02434	gatB, PET112; aspartyl-tRNA(Asn)/glutamyl-tRNA(Gln) amidotransferase subunit B [EC:6.3.5.6 6.3.5.7]	453
XP_022385843.1	K05607	AUH; methylglutaconyl-CoA hydratase [EC:4.2.1.18]	296
XP_022385844.1	K13108	SNIP1; smad nuclear-interacting protein 1	248
XP_022385847.1	K17430	MRPL49, NOF1; large subunit ribosomal protein L49	122
XP_022385848.1	K03250	EIF3E, INT6; translation initiation factor 3 subunit E	589
XP_022385849.1	K07127	uraH, pucM, hiuH; 5-hydroxyisourate hydrolase [EC:3.5.2.17]	129
XP_022385852.1	K01738	cysK; cysteine synthase [EC:2.5.1.47]	197
XP_022385853.1	K21989	TMEM63, CSC1; calcium permeable stress-gated cation channel	838
XP_022385854.1	K25178	CCDC174; coiled-coil domain-containing protein 174	41
XP_022385855.1	K00003	hom; homoserine dehydrogenase [EC:1.1.1.3]	457
XP_022385856.1	K27246	NHP6; non-histone chromosomal protein 6	120
XP_022385858.1	K08330	ATG11; autophagy-related protein 11	791
XP_022385863.1	K01381	PEP4; saccharopepsin [EC:3.4.23.25]	564
XP_022385864.1	K03063	PSMC4, RPT3; 26S proteasome regulatory subunit T3	681
XP_022385865.1	K11771	SWI1, ADR6; SWI/SNF chromatin-remodeling complex subunit SWI1	148
XP_022385872.1	K00290	LYS1; saccharopine dehydrogenase (NAD+, L-lysine forming) [EC:1.5.1.7]	503
XP_022385873.1	K11874	UBP16; ubiquitin carboxyl-terminal hydrolase 16 [EC:3.4.19.12]	76
XP_022385874.1	K01624	FBA, fbaA; fructose-bisphosphate aldolase, class II [EC:4.1.2.13]	572
XP_022385883.1	K05535	MNN2; alpha 1,2-mannosyltransferase [EC:2.4.1.-]	285
XP_022385887.1	K08286	E2.7.11.-; protein-serine/threonine kinase [EC:2.7.11.-]	762
XP_022385889.1	K18696	GDE1; glycerophosphodiester phosphodiesterase [EC:3.1.4.46]	1175
XP_022385890.1	K21991	UNC45; protein unc-45	529
XP_022385891.1	K02516	PRMT5, HSL7; type II protein arginine methyltransferase [EC:2.1.1.320]	726
XP_022385894.1	K20408	WDR24, SEA2; SEA/GATOR complex protein SEA2/WDR24	620
XP_022385896.1	K16261	YAT; yeast amino acid transporter	426
XP_022385897.1	K03143	TFIIH3, GTF2H3, TFB4; transcription initiation factor TFIIH subunit 3	352
XP_022385898.1	K08657	TASP1; taspase, threonine aspartase, 1 [EC:3.4.25.-]	310
XP_022385902.1	K02265	COX5B; cytochrome c oxidase subunit 5b	208
XP_022385903.1	K10949	KDELR; ER lumen protein retaining receptor	118
XP_022385905.1	K02915	RP-L34e, RPL34; large subunit ribosomal protein L34e	177
XP_022385906.1	K12856	PRPF8, PRP8; pre-mRNA-processing factor 8	3882
XP_022385907.1	K22485	TBF1; protein TBF1	462
XP_022385908.1	K03134	TAF10; transcription initiation factor TFIID subunit 10	174
XP_022385910.1	K00344	qor, CRYZ; NADPH:quinone reductase [EC:1.6.5.5]	393
XP_022385911.1	K00915	IPMK, IPK2; inositol-polyphosphate multikinase [EC:2.7.1.140 2.7.1.151]	269
XP_022385913.1	K11568	DAD3; DASH complex subunit DAD3	10
XP_022385917.1	K18584	ACTR3, ARP3; actin-related protein 3	713
XP_022385918.1	K00232	E1.3.3.6, ACOX1, ACOX3; acyl-CoA oxidase [EC:1.3.3.6]	53
XP_022385919.1	K15331	TRMT2B, TRM2; tRNA (uracil-5-)-methyltransferase [EC:2.1.1.35]	549
XP_022385920.1	K02988	RP-S5, MRPS5, rpsE; small subunit ribosomal protein S5	331
XP_022385921.1	K12820	DHX15, PRP43; pre-mRNA-splicing factor ATP-dependent RNA helicase DHX15/PRP43 [EC:5.6.2.6]	1163
XP_022385923.1	K25058	CACTIN; cactin	533
XP_022385931.1	K01053	gnl, RGN; gluconolactonase [EC:3.1.1.17]	74
XP_022385933.1	K01053	gnl, RGN; gluconolactonase [EC:3.1.1.17]	89
XP_022385935.1	K00668	FAS1; fatty acid synthase subunit beta, fungi type [EC:2.3.1.86]	1607
XP_022385937.1	K08157	TPO1, FLU1; MFS transporter, DHA1 family, spermine/spermidine transporter	403
XP_022385938.1	K18019	PTPN7; tyrosine-protein phosphatase non-receptor type 7 [EC:3.1.3.48]	16
XP_022385941.1	K01720	prpD; 2-methylcitrate dehydratase [EC:4.2.1.79]	496
XP_022385943.1	K03511	POLK; DNA polymerase kappa [EC:2.7.7.7]	601
XP_022385951.1	K01647	CS, gltA; citrate synthase [EC:2.3.3.1]	373
XP_022385953.1	K27841	GFSA, GFSB, GFSC; beta-galactofuranoside beta-1,5-galactofuranosyltransferase [EC:2.4.1.398]	52
XP_022385960.1	K02429	fucP; MFS transporter, FHS family, L-fucose permease	147
XP_022385963.1	K08832	SRPK3, STK23; serine/threonine-protein kinase SRPK3 [EC:2.7.11.1]	39
XP_022385964.1	K00667	FAS2; fatty acid synthase subunit alpha, fungi type [EC:2.3.1.86]	1580
XP_022385977.1	K08827	PRPF4B; serine/threonine-protein kinase PRP4 [EC:2.7.11.1]	633
XP_022385980.1	K17278	PGRMC1_2; membrane-associated progesterone receptor component	182
XP_022385983.1	K01621	xfp, xpk; xylulose-5-phosphate/fructose-6-phosphate phosphoketolase [EC:4.1.2.9 4.1.2.22]	1017
XP_022385984.1	K00925	ackA; acetate kinase [EC:2.7.2.1]	417
XP_022385986.1	K03255	TIF31, CLU1; protein TIF31	1202
XP_022385991.1	K02993	RP-S7e, RPS7; small subunit ribosomal protein S7e	304
XP_022385993.1	K01641	HMGCS; hydroxymethylglutaryl-CoA synthase [EC:2.3.3.10]	667
XP_022385996.1	K01537	ATP2C; P-type Ca2+ transporter type 2C [EC:7.2.2.10]	1176
XP_022385997.1	K10426	DCTN4; dynactin 4	470
XP_022385998.1	K05754	ARPC5; actin related protein 2/3 complex, subunit 5	182
XP_022386001.1	K12842	SR140; U2-associated protein SR140	555
XP_022386005.1	K00721	DPM1; dolichol-phosphate mannosyltransferase [EC:2.4.1.83]	378
XP_022386009.1	K18468	VPS35; vacuolar protein sorting-associated protein 35	1001
XP_022386011.1	K15205	TFC6; transcription factor C subunit 6	67
XP_022386013.1	K17421	MRPL40; large subunit ribosomal protein L40	28
XP_022386015.1	K18162	NDUFAF5; NADH dehydrogenase [ubiquinone] 1 alpha subcomplex assembly factor 5 [EC:2.1.1.-]	425
XP_022386017.1	K20309	TRAPPC12; trafficking protein particle complex subunit 12	221
XP_022386018.1	K07297	ADIPOR; adiponectin receptor	355
XP_022386020.1	K03124	TFIIB, GTF2B, SUA7, tfb; transcription initiation factor TFIIB	397
XP_022386021.1	K02141	ATPeFH, ATP14; F-type H+-transporting ATPase subunit h	14
XP_022386022.1	K26751	TVP18; golgi apparatus membrane protein TVP18	122
XP_022386024.1	K00059	fabG, OAR1; 3-oxoacyl-[acyl-carrier protein] reductase [EC:1.1.1.100]	298
XP_022386026.1	K20938	ladA; long-chain alkane monooxygenase [EC:1.14.14.28]	244
XP_022386027.1	K20989	DUR3; urea-proton symporter	716
XP_022386028.1	K07734	paiB; transcriptional regulator	170
XP_022386035.1	K01560	E3.8.1.2; 2-haloacid dehalogenase [EC:3.8.1.2]	46
XP_022386038.1	K08192	DAL5; MFS transporter, ACS family, DAL5 transporter family protein	414
XP_022386039.1	K16261	YAT; yeast amino acid transporter	527
XP_022386042.1	K26400	quiC1, QA-4; 3-dehydroshikimate dehydratase [EC:4.2.1.118]	194
XP_022386055.1	K00010	iolG; myo-inositol 2-dehydrogenase / D-chiro-inositol 1-dehydrogenase [EC:1.1.1.18 1.1.1.369]	156
XP_022386062.1	K08764	SCP2, SCPX; sterol carrier protein 2 [EC:2.3.1.176]	162
XP_022386069.1	K00065	kduD; 2-dehydro-3-deoxy-D-gluconate 5-dehydrogenase [EC:1.1.1.127]	183
XP_022386071.1	K01714	dapA; 4-hydroxy-tetrahydrodipicolinate synthase [EC:4.3.3.7]	514
XP_022386081.1	K06978	K06978; uncharacterized protein	271
XP_022386085.1	K01732	E4.2.2.10; pectin lyase [EC:4.2.2.10]	59
XP_022386087.1	K01195	uidA, GUSB; beta-glucuronidase [EC:3.2.1.31]	673
XP_022386099.1	K00799	GST, gst; glutathione S-transferase [EC:2.5.1.18]	20
XP_022386100.1	K25562	creE; L-aspartate N-monooxygenase (nitrosuccinate-forming) [EC:1.14.13.248]	80
XP_022386101.1	K08157	TPO1, FLU1; MFS transporter, DHA1 family, spermine/spermidine transporter	563
XP_022386107.1	K01607	pcaC; 4-carboxymuconolactone decarboxylase [EC:4.1.1.44]	118
XP_022386115.1	K08192	DAL5; MFS transporter, ACS family, DAL5 transporter family protein	596
XP_022386119.1	K07375	TUBB; tubulin beta	459
XP_022386122.1	K13356	FAR; alcohol-forming fatty acyl-CoA reductase [EC:1.2.1.84]	65
XP_022386125.1	K03381	catA; catechol 1,2-dioxygenase [EC:1.13.11.1]	338
XP_022386128.1	K00507	SCD, desC; stearoyl-CoA desaturase (Delta-9 desaturase) [EC:1.14.19.1]	368
XP_022386130.1	K21440	ANKRD50; ankyrin repeat domain-containing protein 50	119
XP_022386135.1	K03868	RBX1, ROC1; E3 ubiquitin-protein ligase RBX1 [EC:2.3.2.32]	218
XP_022386136.1	K28035	NPR, HAL; NPR/Hal family protein kinase [EC:2.7.11.1]	640
XP_022386137.1	K04518	pheA2; prephenate dehydratase [EC:4.2.1.51]	70
XP_022386138.1	K11131	DKC1, NOLA4, CBF5; H/ACA ribonucleoprotein complex subunit 4 [EC:5.4.99.-]	694
XP_022386139.1	K18624	MAEA, EMP; macrophage erythroblast attacher	336
XP_022386140.1	K19307	BMT5; 25S rRNA (uracil2634-N3)-methyltransferase [EC:2.1.1.313]	167
XP_022386142.1	K10357	MYO5; myosin V	2110
XP_022386143.1	K01519	rdgB, ITPA; XTP/dITP diphosphohydrolase [EC:3.6.1.66]	228
XP_022386144.1	K12873	BUD31, G10; bud site selection protein 31	169
XP_022386146.1	K19386	POS5; NADH kinase [EC:2.7.1.86]	288
XP_022386147.1	K15176	CTR9; RNA polymerase-associated protein CTR9	1080
XP_022386148.1	K14846	RPF1; ribosome production factor 1	411
XP_022386149.1	K08284	MID1; calcium channel MID1	275
XP_022386150.1	K16073	ALR, MNR; magnesium transporter	620
XP_022386152.1	K13118	DGCR14; protein DGCR14	342
XP_022386153.1	K00872	thrB; homoserine kinase [EC:2.7.1.39]	515
XP_022386154.1	K01880	GARS, glyS1; glycyl-tRNA synthetase [EC:6.1.1.14]	974
XP_022386155.1	K19833	CLA4; serine/threonine-protein kinase CLA4 [EC:2.7.11.1]	825
XP_022386156.1	K03265	ETF1, ERF1; peptide chain release factor subunit 1	735
XP_022386157.1	K15015	SLC32A, VGAT; solute carrier family 32 (vesicular inhibitory amino acid transporter)	479
XP_022386158.1	K18849	BMT2; 25S rRNA (adenine2142-N1)-methyltransferase [EC:2.1.1.286]	259
XP_022386159.1	K02893	RP-L23Ae, RPL23A; large subunit ribosomal protein L23Ae	224
XP_022386161.1	K09413	HCM1; forkhead transcription factor HCM1	159
XP_022386162.1	K00928	lysC; aspartate kinase [EC:2.7.2.4]	614
XP_022386163.1	K24134	ZUP1, ZUFSP; zinc finger-containing ubiquitin peptidase 1 [EC:3.4.19.12]	178
XP_022386164.1	K18532	AK6, FAP7; adenylate kinase [EC:2.7.4.3]	177
XP_022386165.1	K01056	PTH1, PTRH1, pth, spoVC; peptidyl-tRNA hydrolase, PTH1 family [EC:3.1.1.29]	149
XP_022386166.1	K20120	BIN3; bridging integrator 3	410
XP_022386167.1	K23700	SET2; [histone H3]-lysine36 N-trimethyltransferase [EC:2.1.1.359]	820
XP_022386168.1	K03264	EIF6; translation initiation factor 6	411
XP_022386169.1	K20300	TRAPPC1, BET5; trafficking protein particle complex subunit 1	190
XP_022386170.1	K15356	GONST1_2, VRG4; GDP-mannose transporter	487
XP_022386174.1	K10839	RAD23, HR23; UV excision repair protein RAD23	352
XP_022386175.1	K08098	PIGZ, SMP3; GPI mannosyltransferase 4 [EC:2.4.1.-]	376
XP_022386176.1	K07359	CAMKK2; calcium/calmodulin-dependent protein kinase kinase 2 [EC:2.7.11.17]	129
XP_022386179.1	K13526	ATP13A2; cation-transporting P-type ATPase 13A2 [EC:7.2.2.-]	1291
XP_022386180.1	K11279	NAP1L1, NRP; nucleosome assembly protein 1-like 1	465
XP_022386181.1	K00058	serA, PHGDH; D-3-phosphoglycerate dehydrogenase / 2-oxoglutarate reductase [EC:1.1.1.95 1.1.1.399]	654
XP_022386182.1	K15562	BUR1, SGV1; serine/threonine-protein kinase BUR1 [EC:2.7.11.22 2.7.11.23]	411
XP_022386184.1	K01968	MCCC1, accA1; 3-methylcrotonyl-CoA carboxylase alpha subunit [EC:6.4.1.4]	807
XP_022386187.1	K07836	RAP1B; Ras-related protein Rap-1B	122
XP_022386188.1	K01969	MCCC2, accD1; 3-methylcrotonyl-CoA carboxylase beta subunit [EC:6.4.1.4]	747
XP_022386189.1	K00253	IVD, ivd; isovaleryl-CoA dehydrogenase [EC:1.3.8.4]	610
XP_022386192.1	K24205	TMBIM, LFG; protein lifeguard	322
XP_022386194.1	K24195	XPR1, PHO1; xenotropic and polytropic retrovirus receptor 1	805
XP_022386197.1	K28027	TPO2_3; MFS transporter, DHA1 family, spermine transporter	225
XP_022386200.1	K02207	UBE2R, UBC3, CDC34; ubiquitin-conjugating enzyme E2 R [EC:2.3.2.23]	247
XP_022386201.1	K01336	PRB1; cerevisin [EC:3.4.21.48 3.4.21.-]	94
XP_022386206.1	K10254	ohyA, sph; oleate hydratase [EC:4.2.1.53]	364
XP_022386208.1	K01007	pps, ppsA; pyruvate, water dikinase [EC:2.7.9.2]	848
XP_022386209.1	K22248	TP; alpha,alpha-trehalose phosphorylase (configuration-retaining) [EC:2.4.1.231]	47
XP_022386210.1	K00016	LDH, ldh; L-lactate dehydrogenase [EC:1.1.1.27]	178
XP_022386211.1	K01568	PDC, pdc; pyruvate decarboxylase [EC:4.1.1.1]	19
XP_022386215.1	K08192	DAL5; MFS transporter, ACS family, DAL5 transporter family protein	319
XP_022386217.1	K03671	TXN, trxA; thioredoxin	111
XP_022386221.1	K06910	PEBP, TFS1; phosphatidylethanolamine-binding protein	152
XP_022386223.1	K04348	PPP3C, CNA; serine/threonine-protein phosphatase 2B catalytic subunit [EC:3.1.3.16]	870
XP_022386227.1	K05019	CLNS1A; chloride channel, nucleotide-sensitive, 1A	171
XP_022386228.1	K15979	SND1; staphylococcal nuclease domain-containing protein 1	875
XP_022386229.1	K04565	SOD1; superoxide dismutase, Cu-Zn family [EC:1.15.1.1]	245
XP_022386230.1	K14133	CDPNPT; cyclic dipeptide N-dimethylallyltransferase [EC:2.5.1.-]	18
XP_022386231.1	K03305	TC.POT; proton-dependent oligopeptide transporter, POT family	395
XP_022386233.1	K23562	EMC1; ER membrane protein complex subunit 1	197
XP_022386236.1	K00616	TALDO1, talB, talA; transaldolase [EC:2.2.1.2]	488
XP_022386237.1	K24781	BPH1; beige protein homolog 1	1996
XP_022386238.1	K00128	ALDH; aldehyde dehydrogenase (NAD+) [EC:1.2.1.3]	465
XP_022386241.1	K03417	prpB; methylisocitrate lyase [EC:4.1.3.30]	107
XP_022386243.1	K12373	HEXA_B; hexosaminidase [EC:3.2.1.52]	503
XP_022386251.1	K07478	ycaJ; putative ATPase	389
XP_022386252.1	K00799	GST, gst; glutathione S-transferase [EC:2.5.1.18]	101
XP_022386263.1	K00276	AOC3, AOC2, tynA; primary-amine oxidase [EC:1.4.3.21]	920
XP_022386265.1	K03959	NDUFB3; NADH dehydrogenase (ubiquinone) 1 beta subcomplex subunit 3	14
XP_022386266.1	K12581	CNOT7_8, CAF1, POP2; CCR4-NOT transcription complex subunit 7/8	486
XP_022386270.1	K03469	rnhA, RNASEH1; ribonuclease HI [EC:3.1.26.4]	70
XP_022386272.1	K14818	SQT1; ribosome assembly protein SQT1	398
XP_022386273.1	K05658	ABCB1, CD243; ATP-binding cassette, subfamily B (MDR/TAP), member 1 [EC:7.6.2.2]	1216
XP_022386281.1	K01728	pel; pectate lyase [EC:4.2.2.2]	290
XP_022386288.1	K01501	E3.5.5.1; nitrilase [EC:3.5.5.1]	235
XP_022386292.1	K00002	AKR1A1, adh; alcohol dehydrogenase (NADP+) [EC:1.1.1.2]	69
XP_022386295.1	K15287	SLC35F1_2; solute carrier family 35, member F1/2	433
XP_022386296.1	K00511	SQLE, ERG1; squalene monooxygenase [EC:1.14.14.17]	454
XP_022386300.1	K10884	XRCC6, KU70, G22P1; ATP-dependent DNA helicase 2 subunit 1	527
XP_022386301.1	K01772	hemH, FECH; protoporphyrin/coproporphyrin ferrochelatase [EC:4.98.1.1 4.99.1.9]	587
XP_022386302.1	K13127	RNF113A, CWC24; RING finger protein 113A	301
XP_022386304.1	K20628	exlX; expansin	37
XP_022386307.1	K01974	RTCA, rtcA; RNA 3'-terminal phosphate cyclase (ATP) [EC:6.5.1.4]	234
XP_022386308.1	K11826	AP2M1; AP-2 complex subunit mu-1	657
XP_022386309.1	K09828	DHCR24, DWF1; Delta24-sterol reductase [EC:1.3.1.72 1.3.1.-]	155
XP_022386313.1	K01099	INPP5B_F; inositol polyphosphate 5-phosphatase INPP5B/F [EC:3.1.3.36]	716
XP_022386314.1	K17491	SMEK, PPP4R3; protein phosphatase 4 regulatory subunit 3	781
XP_022386316.1	K04627	STE3; pheromone a factor receptor	26
XP_022386321.1	K05665	ABCC1; ATP-binding cassette, subfamily C (CFTR/MRP), member 1 [EC:7.6.2.3]	1888
XP_022386322.1	K26089	ANKZF1, VMS1; ankyrin repeat and zinc finger domain-containing protein 1	542
XP_022386323.1	K23719	SAC3; nuclear mRNA export protein SAC3	439
XP_022386327.1	K08794	CAMK1; calcium/calmodulin-dependent protein kinase I [EC:2.7.11.17]	57
XP_022386328.1	K22484	CBF1; transcriptional regulator CBF1	212
XP_022386329.1	K14663	NTA1; protein N-terminal amidase [EC:3.5.1.-]	39
XP_022386363.1	K24160	NHA1, SOD2; sodium/hydrogen antiporter	397
XP_022386367.1	K08254	E3.2.1.59; glucan endo-1,3-alpha-glucosidase [EC:3.2.1.59]	50
XP_022386369.1	K01213	E3.2.1.67; galacturan 1,4-alpha-galacturonidase [EC:3.2.1.67]	107
XP_022386370.1	K00804	GGPS1; geranylgeranyl diphosphate synthase, type III [EC:2.5.1.1 2.5.1.10 2.5.1.29]	359
XP_022386381.1	K00274	MAO, aofH; monoamine oxidase [EC:1.4.3.4]	332
XP_022386389.1	K18385	PAXC, ATMC, LTMC; geranylgeranyldiphosphate transferase	21
XP_022386394.1	K12346	SMF; metal iron transporter	545
XP_022386395.1	K12198	CHMP5, VPS60; charged multivesicular body protein 5	259
XP_022386399.1	K07513	ACAA1; acetyl-CoA acyltransferase 1 [EC:2.3.1.16]	591
XP_022386401.1	K11378	SAS3; histone acetyltransferase SAS3 [EC:2.3.1.48]	725
XP_022386403.1	K00106	XDH; xanthine dehydrogenase/oxidase [EC:1.17.1.4 1.17.3.2]	1769
XP_022386404.1	K01673	cynT, can; carbonic anhydrase [EC:4.2.1.1]	225
XP_022386407.1	K00143	LYS2; L-2-aminoadipate reductase [EC:1.2.1.95]	1701
XP_022386408.1	K16466	CETN3, CDC31; centrin-3	101
XP_022386409.1	K07478	ycaJ; putative ATPase	623
XP_022386411.1	K00416	QCR6, UQCRH; ubiquinol-cytochrome c reductase subunit 6	116
XP_022386416.1	K09274	K09274; HMG box factor, other	68
XP_022386418.1	K10524	NRK1_2; nicotinamide/nicotinate riboside kinase [EC:2.7.1.22 2.7.1.173]	181
XP_022386421.1	K28063	ESYT, TCB, SYT; extended synaptotagmin	1128
XP_022386422.1	K22386	GET2; GET complex subunit GET2	27
XP_022386423.1	K01895	ACSS1_2, acs; acetyl-CoA synthetase [EC:6.2.1.1]	1074
XP_022386424.1	K01739	metB; cystathionine gamma-synthase [EC:2.5.1.48]	371
XP_022386425.1	K14297	NUP98, ADAR2, NUP116; nuclear pore complex protein Nup98-Nup96	18
XP_022386426.1	K14297	NUP98, ADAR2, NUP116; nuclear pore complex protein Nup98-Nup96	758
XP_022386427.1	K03942	NDUFV1; NADH dehydrogenase (ubiquinone) flavoprotein 1 [EC:7.1.1.2]	812
XP_022386428.1	K15458	SAP185_190; SIT4-associating protein SAP185/190	781
XP_022386429.1	K07542	PIGV; GPI mannosyltransferase 2 [EC:2.4.1.-]	271
XP_022386431.1	K00293	LYS9; saccharopine dehydrogenase (NADP+, L-glutamate forming) [EC:1.5.1.10]	654
XP_022386432.1	K26216	AHSA1, AHA1; activator of Hsp90 ATPase protein 1	400
XP_022386433.1	K13507	GAT; glycerol-3-phosphate O-acyltransferase / dihydroxyacetone phosphate acyltransferase [EC:2.3.1.15 2.3.1.42]	798
XP_022386434.1	K11778	DHDDS, RER2, SRT1; ditrans,polycis-polyprenyl diphosphate synthase [EC:2.5.1.87]	365
XP_022386435.1	K02154	ATPeV0A, ATP6N; V-type H+-transporting ATPase subunit a	1153
XP_022386436.1	K06699	PSME4; proteasome activator subunit 4	1847
XP_022386438.1	K03841	FBP, fbp; fructose-1,6-bisphosphatase I [EC:3.1.3.11]	488
XP_022386439.1	K14264	BNA3; kynurenine aminotransferase [EC:2.6.1.7]	636
XP_022386440.1	K13289	CTSA, CPY; cathepsin A (carboxypeptidase C) [EC:3.4.16.5]	780
XP_022386441.1	K02964	RP-S18e, RPS18; small subunit ribosomal protein S18e	233
XP_022386443.1	K01652	E2.2.1.6L, ilvB, ilvG, ilvI; acetolactate synthase I/II/III large subunit [EC:2.2.1.6]	409
XP_022386444.1	K01575	alsD, budA, aldC; acetolactate decarboxylase [EC:4.1.1.5]	64
XP_022386445.1	K08192	DAL5; MFS transporter, ACS family, DAL5 transporter family protein	541
XP_022386447.1	K01137	GNS; N-acetylglucosamine-6-sulfatase [EC:3.1.6.14]	183
XP_022386452.1	K18369	adh2; alcohol dehydrogenase [EC:1.1.1.-]	395
XP_022386453.1	K01580	E4.1.1.15, gadB, gadA, GAD; glutamate decarboxylase [EC:4.1.1.15]	707
XP_022386458.1	K14574	SDO1, SBDS; ribosome maturation protein SDO1	335
XP_022386464.1	K03164	TOP2; DNA topoisomerase II [EC:5.6.2.2]	1626
XP_022386471.1	K22686	NMA111; pro-apoptotic serine protease NMA111 [EC:3.4.21.-]	1341
XP_022386472.1	K00052	leuB, IMDH; 3-isopropylmalate dehydrogenase [EC:1.1.1.85]	425
XP_022386474.1	K00428	E1.11.1.5; cytochrome c peroxidase [EC:1.11.1.5]	405
XP_022386478.1	K01181	Xyn, EIX; endo-1,4-beta-xylanase [EC:3.2.1.8]	378
XP_022386479.1	K24927	TTC4, CNS1; tetratricopeptide repeat protein 4	340
XP_022386492.1	K13953	adhP; alcohol dehydrogenase, propanol-preferring [EC:1.1.1.1]	215
XP_022386506.1	K10380	ANK1; ankyrin-1	35
XP_022386509.1	K14709	SLC39A1_2_3, ZIP1_2_3; solute carrier family 39 (zinc transporter), member 1/2/3	372
XP_022386511.1	K08516	YKT6; synaptobrevin homolog YKT6	207
XP_022386516.1	K01536	ENA; P-type Na+/K+ transporter [EC:7.2.2.3 7.2.2.-]	1331
XP_022386519.1	K07755	AS3MT; arsenite methyltransferase [EC:2.1.1.137]	112
XP_022386526.1	K03448	FEN2, LIZ1; MFS transporter, ACS family, pantothenate transporter	202
XP_022386533.1	K08852	ERN1; serine/threonine-protein kinase/endoribonuclease IRE1 [EC:2.7.11.1 3.1.26.-]	982
XP_022386538.1	K08257	E3.2.1.101; mannan endo-1,6-alpha-mannosidase [EC:3.2.1.101]	453
XP_022386539.1	K03305	TC.POT; proton-dependent oligopeptide transporter, POT family	417
XP_022386542.1	K00826	E2.6.1.42, ilvE; branched-chain amino acid aminotransferase [EC:2.6.1.42]	435
XP_022386548.1	K08900	BCS1; mitochondrial chaperone BCS1	425
XP_022386551.1	K06641	CHEK2; serine/threonine-protein kinase CHEK2 [EC:2.7.11.1]	538
XP_022386552.1	K00888	PI4KA; phosphatidylinositol 4-kinase A [EC:2.7.1.67]	1785
XP_022386553.1	K15083	RAD16; DNA repair protein RAD16	884
XP_022386554.1	K15082	RAD7; DNA repair protein RAD7	434
XP_022386555.1	K12488	ASAP; Arf-GAP with SH3 domain, ANK repeat and PH domain-containing protein	183
XP_022386558.1	K03008	RPB11, POLR2J; DNA-directed RNA polymerase II subunit RPB11	148
XP_022386560.1	K03251	EIF3D; translation initiation factor 3 subunit D	682
XP_022386563.1	K15030	EIF3M; translation initiation factor 3 subunit M	340
XP_022386564.1	K13800	CMPK1, UMPK; UMP-CMP kinase [EC:2.7.4.14]	287
XP_022386568.1	K27103	SRRT, ARS2; serrate RNA effector molecule	553
XP_022386569.1	K05917	CYP51; sterol 14alpha-demethylase [EC:1.14.14.154 1.14.15.36]	666
XP_022386571.1	K23563	EMC2, TTC35; ER membrane protein complex subunit 2	23
XP_022386572.1	K12396	AP3D; AP-3 complex subunit delta	741
XP_022386573.1	K11498	CENPE, KIF10; centromeric protein E	756
XP_022386574.1	K14457	MOGAT2, MGAT2; 2-acylglycerol O-acyltransferase 2 [EC:2.3.1.22]	359
XP_022386575.1	K20279	SYNJ; synaptojanin [EC:3.1.3.36]	915
XP_022386582.1	K22337	TSL1, TPS3; trehalose 6-phosphate synthase complex regulatory subunit	965
XP_022386583.1	K13754	SLC24A6, NCKX6; solute carrier family 24 (sodium/potassium/calcium exchanger), member 6	573
XP_022386584.1	K20047	PAN1; actin cytoskeleton-regulatory complex protein PAN1	1010
XP_022386586.1	K06676	BRRN1, BRN1, CAPH; condensin complex subunit 2	790
XP_022386589.1	K10392	KIF1; kinesin family member 1	1539
XP_022386590.1	K08064	NFYA, HAP2; nuclear transcription factor Y, alpha	253
XP_022386592.1	K02519	infB, MTIF2; translation initiation factor IF-2	612
XP_022386594.1	K20222	IPO5, KPNB3, RANBP5; importin-5	1287
XP_022386601.1	K02976	RP-S26e, RPS26; small subunit ribosomal protein S26e	184
XP_022386602.1	K03036	PSMD11, RPN6; 26S proteasome regulatory subunit N6	574
XP_022386604.1	K17450	ACO2; homoaconitase [EC:4.2.1.-]	1019
XP_022386606.1	K11761	NPL6, RSC7; chromatin structure-remodeling complex protein RSC7	494
XP_022386607.1	K19800	SCH9; serine/threonine protein kinase SCH9 [EC:2.7.11.1]	920
XP_022386609.1	K03065	PSMC3, RPT5; 26S proteasome regulatory subunit T5	697
XP_022386610.1	K00474	TMLHE; trimethyllysine dioxygenase [EC:1.14.11.8]	284
XP_022386612.1	K11434	PRMT1; type I protein arginine methyltransferase [EC:2.1.1.319]	515
XP_022386613.1	K23553	PGAP3, PER1; post-GPI attachment to proteins factor 3	313
XP_022386614.1	K01836	PGM3; phosphoacetylglucosamine mutase [EC:5.4.2.3]	687
XP_022386615.1	K14777	DDX47, RRP3; ATP-dependent RNA helicase DDX47/RRP3 [EC:5.6.2.7]	636
XP_022386616.1	K03955	NDUFAB1; NADH dehydrogenase (ubiquinone) 1 alpha/beta subcomplex 1, acyl-carrier protein	132
XP_022386617.1	K03941	NDUFS8; NADH dehydrogenase (ubiquinone) Fe-S protein 8 [EC:7.1.1.2]	322
XP_022386618.1	K11806	DCAF13, WDSOF1; DDB1- and CUL4-associated factor 13	554
XP_022386620.1	K11650	SMARCD; SWI/SNF-related matrix-associated actin-dependent regulator of chromatin subfamily D	465
XP_022386623.1	K12404	GGA; ADP-ribosylation factor-binding protein GGA	640
XP_022386628.1	K17066	MOX; alcohol oxidase [EC:1.1.3.13]	109
XP_022386629.1	K12861	BCAS2; pre-mRNA-splicing factor SPF27	173
XP_022386630.1	K12349	ASAH2; neutral ceramidase [EC:3.5.1.23]	788
XP_022386631.1	K12194	CHMP4A_B, SNF7, VPS32A_B; charged multivesicular body protein 4A/B	231
XP_022386634.1	K14338	cypD_E, CYP102A, CYP505; cytochrome P450 / NADPH-cytochrome P450 reductase [EC:1.14.14.1 1.6.2.4]	1035
XP_022386635.1	K28106	YMC; mitochondrial glycine transporter	383
XP_022386636.1	K22684	MCA1; metacaspase-1 [EC:3.4.22.-]	523
XP_022386637.1	K09499	CCT7; T-complex protein 1 subunit eta	855
XP_022386638.1	K02967	RP-S2, MRPS2, rpsB; small subunit ribosomal protein S2	330
XP_022386641.1	K14859	SSF1_2; ribosome biogenesis protein SSF1/2	405
XP_022386642.1	K00793	ribE, RIB5; riboflavin synthase [EC:2.5.1.9]	287
XP_022386649.1	K18703	SUGCT; succinate---hydroxymethylglutarate CoA-transferase [EC:2.8.3.13]	594
XP_022386653.1	K09140	TSR3; rRNA small subunit aminocarboxypropyltransferase [EC:2.5.1.157]	305
XP_022386654.1	K15620	GOLPH3, GPP34; golgi phosphoprotein 3	495
XP_022386655.1	K16743	ASPM, ASP; abnormal spindle-like microcephaly-associated protein	452
XP_022386657.1	K15201	GTP3C3, TFC4; general transcription factor 3C polypeptide 3 (transcription factor C subunit 4)	659
XP_022386658.1	K01123	SMaseD; sphingomyelin phosphodiesterase D [EC:3.1.4.41]	16
XP_022386662.1	K06269	PPP1C; serine/threonine-protein phosphatase PP1 catalytic subunit [EC:3.1.3.16]	623
XP_022386663.1	K07953	SAR1; GTP-binding protein SAR1 [EC:3.6.5.-]	338
XP_022386665.1	K07973	GNG; guanine nucleotide-binding protein subunit gamma, fungi	19
XP_022386667.1	K17972	NAA20, NAT3; N-terminal acetyltransferase B complex catalytic subunit [EC:2.3.1.254]	233
XP_022386668.1	K09191	GTF3A; general transcription factor IIIA	186
XP_022386669.1	K03014	RPABC2, RPB6, POLR2F; DNA-directed RNA polymerases I, II, and III subunit RPABC2	179
XP_022386670.1	K03254	EIF3A; translation initiation factor 3 subunit A	1060
XP_022386677.1	K15731	CTDSP; carboxy-terminal domain RNA polymerase II polypeptide A small phosphatase [EC:3.1.3.16]	420
XP_022386678.1	K17743	XYL1, XYRA; D-xylose reductase [EC:1.1.1.307 1.1.1.430 1.1.1.431]	456
XP_022386679.1	K09448	TEAD; transcriptional enhancer factor	341
XP_022386680.1	K17550	PPP1R7, SDS22; protein phosphatase 1 regulatory subunit 7	406
XP_022386683.1	K12609	CAF120; CCR4-NOT transcriptional complex subunit CAF120	762
XP_022386684.1	K27407	VTS1; RNA-binding protein VTS1	569
XP_022386686.1	K00799	GST, gst; glutathione S-transferase [EC:2.5.1.18]	169
XP_022386690.1	K23567	EMC6, TMEM93; ER membrane protein complex subunit 6	59
XP_022386694.1	K09503	DNAJA2; DnaJ homolog subfamily A member 2	564
XP_022386695.1	K14708	SLC26A11; solute carrier family 26 (sodium-independent sulfate anion transporter), member 11	946
XP_022386696.1	K01599	hemE, UROD; uroporphyrinogen decarboxylase [EC:4.1.1.37]	460
XP_022386697.1	K03365	FCY1; cytosine/creatinine deaminase [EC:3.5.4.1 3.5.4.21]	198
XP_022386698.1	K20299	VPS53; vacuolar protein sorting-associated protein 53	803
XP_022386699.1	K02941	RP-LP0, RPLP0; large subunit ribosomal protein LP0	420
XP_022386700.1	K20367	ERGIC3, ERV46; endoplasmic reticulum-Golgi intermediate compartment protein 3	539
XP_022386701.1	K14284	NXF, TAP, MEX67; nuclear RNA export factor	500
XP_022386702.1	K25703	VEZT; vezatin	54
XP_022386703.1	K04802	PCNA; proliferating cell nuclear antigen	367
XP_022386704.1	K20989	DUR3; urea-proton symporter	818
XP_022386707.1	K10418	DYNLL; dynein light chain LC8-type	151
XP_022386708.1	K14787	MRD1, RBM19; multiple RNA-binding domain-containing protein 1	823
XP_022386709.1	K12606	RCD1, CNOT9, CAF40; CCR4-NOT transcription complex subunit 9	497
XP_022386713.1	K10732	GINS1, PSF1; GINS complex subunit 1	268
XP_022386717.1	K09548	PFDN1; prefoldin subunit 1	116
XP_022386718.1	K21440	ANKRD50; ankyrin repeat domain-containing protein 50	154
XP_022386723.1	K21197	PCL5, pas1; PHO85 cyclin-5	60
XP_022386726.1	K28261	LMBRD2; G-protein coupled receptor-associated protein LMBRD2	497
XP_022386732.1	K15118	SLC25A38; solute carrier family 25, member 38	313
XP_022386733.1	K12391	AP1G1; AP-1 complex subunit gamma-1	1033
XP_022386735.1	K00654	SPT; serine palmitoyltransferase [EC:2.3.1.50]	775
XP_022386736.1	K03676	grxC, GLRX, GLRX2; glutaredoxin 3	111
XP_022386738.1	K01213	E3.2.1.67; galacturan 1,4-alpha-galacturonidase [EC:3.2.1.67]	112
XP_022386740.1	K02872	RP-L13Ae, RPL13A; large subunit ribosomal protein L13Ae	338
XP_022386744.1	K20131	RABGEF1; Rab5 GDP/GTP exchange factor	557
XP_022386747.1	K22736	VIT; vacuolar iron transporter family protein	248
XP_022386750.1	K03321	TC.SULP; sulfate permease, SulP family	1024
XP_022386751.1	K00637	SOAT; sterol O-acyltransferase [EC:2.3.1.26]	552
XP_022386752.1	K03360	GRR1; F-box and leucine-rich repeat protein GRR1	527
XP_022386761.1	K19786	IPK1; inositol-pentakisphosphate 2-kinase [EC:2.7.1.158]	187
XP_022386762.1	K17775	MDM34, MMM2; mitochondrial distribution and morphology protein 34	453
XP_022386763.1	K24962	CCDC47; PAT complex subunit CCDC47	335
XP_022386764.1	K01094	GEP4; phosphatidylglycerophosphatase GEP4 [EC:3.1.3.27]	181
XP_022386766.1	K09554	CDC37; cell division cycle protein 37	491
XP_022386768.1	K15183	ELL; RNA polymerase II elongation factor ELL	76
XP_022386770.1	K05954	FNTB; protein farnesyltransferase subunit beta [EC:2.5.1.58]	464
XP_022386772.1	K05657	ABCB10; ATP-binding cassette, subfamily B (MDR/TAP), member 10	756
XP_022386773.1	K15014	SLC29A1_2_3, ENT1_2_3; solute carrier family 29 (equilibrative nucleoside transporter), member 1/2/3	358
XP_022386774.1	K08489	STX16; syntaxin 16	392
XP_022386775.1	K02183	CALM; calmodulin	281
XP_022386777.1	K15559	RTT103; regulator of Ty1 transposition protein 103	300
XP_022386779.1	K01230	MAN1A_C, MNS1_2; mannosyl-oligosaccharide alpha-1,2-mannosidase [EC:3.2.1.113]	171
XP_022386780.1	K11232	YPD1; osomolarity two-component system, phosphorelay intermediate protein YPD1	128
XP_022386781.1	K10703	HACD, PHS1, PAS2; very-long-chain (3R)-3-hydroxyacyl-CoA dehydratase [EC:4.2.1.134]	198
XP_022386783.1	K03108	SRP72; signal recognition particle subunit SRP72	502
XP_022386784.1	K01530	E7.6.2.1; phospholipid-translocating ATPase [EC:7.6.2.1]	1353
XP_022386787.1	K11088	SNRPD3, SMD3; small nuclear ribonucleoprotein D3	186
XP_022386790.1	K10632	BRAP; BRCA1-associated protein [EC:2.3.2.27]	488
XP_022386792.1	K20858	MCU; calcium uniporter protein, mitochondrial	276
XP_022386794.1	K00591	COQ3; polyprenyldihydroxybenzoate methyltransferase / 3-demethylubiquinol 3-O-methyltransferase [EC:2.1.1.114 2.1.1.64]	286
XP_022386796.1	K27841	GFSA, GFSB, GFSC; beta-galactofuranoside beta-1,5-galactofuranosyltransferase [EC:2.4.1.398]	53
XP_022386797.1	K01176	AMY, amyA, malS; alpha-amylase [EC:3.2.1.1]	500
XP_022386798.1	K01187	malZ; alpha-glucosidase [EC:3.2.1.20]	243
XP_022386805.1	K16315	GSG2; serine/threonine-protein kinase haspin [EC:2.7.11.1]	297
XP_022386806.1	K23785	RCK2, CLK1; serine/threonine-protein kinase RCK2 [EC:2.7.11.1]	679
XP_022386810.1	K20098	ERCC6L2; DNA excision repair protein ERCC-6-like 2 [EC:5.6.2.-]	952
XP_022386817.1	K07748	NSDHL, ERG26; sterol-4alpha-carboxylate 3-dehydrogenase (decarboxylating) [EC:1.1.1.170]	244
XP_022386819.1	K19842	ROM1_2; RHO1 GDP-GTP exchange protein 1/2	1289
XP_022386820.1	K02155	ATPeV0C, ATP6L; V-type H+-transporting ATPase 16kDa proteolipid subunit	188
XP_022386821.1	K04345	PKA; protein kinase A [EC:2.7.11.11]	237
XP_022386822.1	K10416	DYNC1LI, DNCLI; dynein cytoplasmic 1 light intermediate chain	408
XP_022386823.1	K13107	RBMX2, IST3; RNA-binding motif protein, X-linked 2	221
XP_022386824.1	K22991	WDR45, WIPI4, WIPI3; WD repeat-containing protein 45	285
XP_022386827.1	K02971	RP-S21e, RPS21; small subunit ribosomal protein S21e	138
XP_022386829.1	K00088	IMPDH, guaB; IMP dehydrogenase [EC:1.1.1.205]	766
XP_022386830.1	K01889	FARSA, pheS; phenylalanyl-tRNA synthetase alpha chain [EC:6.1.1.20]	714
XP_022386831.1	K19691	NIK1, TCSC; osomolarity two-component system, sensor histidine kinase NIK1 [EC:2.7.13.3]	1382
XP_022386832.1	K12471	EPN; epsin	467
XP_022386833.1	K05767	IQGAP2_3; Ras GTPase-activating-like protein IQGAP2/3	1394
XP_022386834.1	K01953	asnB, ASNS; asparagine synthase (glutamine-hydrolysing) [EC:6.3.5.4]	453
XP_022386844.1	K00021	HMGCR; hydroxymethylglutaryl-CoA reductase (NADPH) [EC:1.1.1.34]	1062
XP_022386847.1	K14686	SLC31A1, CTR1; solute carrier family 31 (copper transporter), member 1	171
XP_022386848.1	K11600	RRP41, EXOSC4, SKI6; exosome complex component RRP41	251
XP_022386850.1	K01802	E5.2.1.8; peptidylprolyl isomerase [EC:5.2.1.8]	191
XP_022386852.1	K05528	OCH1; alpha 1,6-mannosyltransferase [EC:2.4.1.232]	342
XP_022386853.1	K16945	CDC11; cell division control protein 11	508
XP_022386854.1	K28035	NPR, HAL; NPR/Hal family protein kinase [EC:2.7.11.1]	180
XP_022386855.1	K01288	KEX1; carboxypeptidase D [EC:3.4.16.6]	411
XP_022386858.1	K01637	ICL, aceA; isocitrate/methylisocitrate lyase [EC:4.1.3.1 4.1.3.30]	777
XP_022386859.1	K01078	PHO; acid phosphatase [EC:3.1.3.2]	46
XP_022386860.1	K08192	DAL5; MFS transporter, ACS family, DAL5 transporter family protein	527
XP_022386861.1	K01527	EGD1, BTF3; nascent polypeptide-associated complex subunit beta	201
XP_022386863.1	K13621	BTA1; betaine lipid synthase	847
XP_022386864.1	K14758	HRR25; casein kinase I homolog HRR25 [EC:2.7.11.1]	576
XP_022386866.1	K07204	RAPTOR; regulatory associated protein of mTOR	1570
XP_022386875.1	K10862	TDP1; tyrosyl-DNA phosphodiesterase 1 [EC:3.1.4.-]	465
XP_022386877.1	K09561	STUB1, CHIP; STIP1 homology and U-box containing protein 1 [EC:2.3.2.27]	249
XP_022386878.1	K11673	ACTR8, ARP8, INO80N; actin-related protein 8	681
XP_022386879.1	K07942	ARL1; ADP-ribosylation factor-like protein 1	281
XP_022386880.1	K10733	GINS2, PSF2; GINS complex subunit 2	50
XP_022386881.1	K03850	ALG10; alpha-1,2-glucosyltransferase [EC:2.4.1.256]	447
XP_022386882.1	K14022	CUE1, KIS4; coupling of ubiquitin conjugation to ER degradation protein 1	22
XP_022386883.1	K06674	SMC2; structural maintenance of chromosome 2	1542
XP_022386885.1	K14435	CHD5; chromodomain-helicase-DNA-binding protein 5 [EC:5.6.2.-]	19
XP_022386887.1	K27886	CLPA; alpha1,3-mannosyltransferase [EC:2.4.1.-]	50
XP_022386895.1	K01803	TPI, tpiA; triosephosphate isomerase (TIM) [EC:5.3.1.1]	102
XP_022386896.1	K13953	adhP; alcohol dehydrogenase, propanol-preferring [EC:1.1.1.1]	202
XP_022386906.1	K00077	panE, apbA; 2-dehydropantoate 2-reductase [EC:1.1.1.169]	137
XP_022386908.1	K10775	PAL; phenylalanine ammonia-lyase [EC:4.3.1.24]	461
XP_022386911.1	K12605	CNOT2, NOT2; CCR4-NOT transcription complex subunit 2	285
XP_022386913.1	K17255	GDI1_2; Rab GDP dissociation inhibitor	694
XP_022386914.1	K17428	MRPL47, NCM1; large subunit ribosomal protein L47	164
XP_022386915.1	K02606	ORC4; origin recognition complex subunit 4	450
XP_022386916.1	K17362	ACOT13; acyl-coenzyme A thioesterase 13 [EC:3.1.2.-]	52
XP_022386917.1	K00254	DHODH, pyrD; dihydroorotate dehydrogenase [EC:1.3.5.2]	488
XP_022386918.1	K01808	rpiB; ribose 5-phosphate isomerase B [EC:5.3.1.6]	196
XP_022386920.1	K05351	E1.1.1.9; D-xylulose reductase [EC:1.1.1.9]	425
XP_022386921.1	K00102	LDHD, dld; D-lactate dehydrogenase (cytochrome) [EC:1.1.2.4]	709
XP_022386924.1	K23334	RANBP9_10, RANBPM; Ran-binding protein 9/10	591
XP_022386927.1	K03004	RPA43, POLR1F, TWISTNB; DNA-directed RNA polymerase I subunit RPA43	42
XP_022386929.1	K02974	RP-S24e, RPS24; small subunit ribosomal protein S24e	204
XP_022386930.1	K22696	EEF2KMT; protein-lysine N-methyltransferase EEF2KMT [EC:2.1.1.-]	171
XP_022386934.1	K12857	SNRNP40, PRP8BP; Prp8 binding protein	465
XP_022386936.1	K10084	EDEM1; ER degradation enhancer, mannosidase alpha-like 1	197
XP_022386938.1	K00759	APRT, apt; adenine phosphoribosyltransferase [EC:2.4.2.7]	265
XP_022386941.1	K11661	SRCAP, SWR1; helicase SRCAP/SWR1 [EC:5.6.2.-]	1407
XP_022386942.1	K03964	NDUFB8; NADH dehydrogenase (ubiquinone) 1 beta subcomplex subunit 8	26
XP_022386944.1	K00344	qor, CRYZ; NADPH:quinone reductase [EC:1.6.5.5]	418
XP_022386946.1	K17656	MSS51; mitochondrial splicing suppressor protein 51	585
XP_022386949.1	K00027	ME2, sfcA, maeA; malate dehydrogenase (oxaloacetate-decarboxylating) [EC:1.1.1.38]	103
XP_022386950.1	K07880	RAB4B; Ras-related protein Rab-4B	325
XP_022386953.1	K20456	OSBP; oxysterol-binding protein 1	1234
XP_022386956.1	K15069	POF3; F-box/TPR repeat protein Pof3	31
XP_022386957.1	K00463	IDO, INDO; indoleamine 2,3-dioxygenase [EC:1.13.11.52]	85
XP_022386959.1	K02152	ATPeV1G, ATP6G; V-type H+-transporting ATPase subunit G	23
XP_022386960.1	K01046	lip, TGL2; triacylglycerol lipase [EC:3.1.1.3]	278
XP_022386964.1	K12735	PPIL4; peptidyl-prolyl cis-trans isomerase-like 4 [EC:5.2.1.8]	513
XP_022386965.1	K00972	UAP1; UDP-N-acetylglucosamine/UDP-N-acetylgalactosamine diphosphorylase [EC:2.7.7.23 2.7.7.83]	651
XP_022386967.1	K20302	TRAPPC3, BET3; trafficking protein particle complex subunit 3	297
XP_022386970.1	K14545	RRP7; ribosomal RNA-processing protein 7	168
XP_022386972.1	K09250	CNBP; cellular nucleic acid-binding protein	229
XP_022386973.1	K10872	DMC1; meiotic recombination protein DMC1	455
XP_022386979.1	K08832	SRPK3, STK23; serine/threonine-protein kinase SRPK3 [EC:2.7.11.1]	57
XP_022386980.1	K16261	YAT; yeast amino acid transporter	510
XP_022386982.1	K07223	yfeX; porphyrinogen peroxidase [EC:1.11.1.-]	356
XP_022386985.1	K17922	SNX8, MVP1; sorting nexin-8	636
XP_022386986.1	K00452	HAAO; 3-hydroxyanthranilate 3,4-dioxygenase [EC:1.13.11.6]	220
XP_022386987.1	K23234	ALDH8A1; aminomuconate-semialdehyde dehydrogenase [EC:1.2.1.32]	492
XP_022387000.1	K18369	adh2; alcohol dehydrogenase [EC:1.1.1.-]	398
XP_022387002.1	K16261	YAT; yeast amino acid transporter	628
XP_022387007.1	K19069	CDH; cellobiose dehydrogenase (acceptor) [EC:1.1.99.18]	135
XP_022387015.1	K00505	TYR; tyrosinase [EC:1.14.18.1]	152
XP_022387018.1	K24160	NHA1, SOD2; sodium/hydrogen antiporter	960
XP_022387019.1	K19841	STE50; protein STE50	400
XP_022387020.1	K26118	ATAD5; ATPase family AAA domain-containing protein 5	470
XP_022387021.1	K03392	ACMSD; aminocarboxymuconate-semialdehyde decarboxylase [EC:4.1.1.45]	323
XP_022387022.1	K10393	KIF2_24, MCAK; kinesin family member 2/24	16
XP_022387023.1	K11204	GCLC; glutamate--cysteine ligase catalytic subunit [EC:6.3.2.2]	345
XP_022387034.1	K01732	E4.2.2.10; pectin lyase [EC:4.2.2.10]	91
XP_022387044.1	K00059	fabG, OAR1; 3-oxoacyl-[acyl-carrier protein] reductase [EC:1.1.1.100]	130
XP_022387046.1	K00232	E1.3.3.6, ACOX1, ACOX3; acyl-CoA oxidase [EC:1.3.3.6]	446
XP_022387073.1	K16261	YAT; yeast amino acid transporter	491
XP_022387075.1	K09866	AQP4; aquaporin-4	43
XP_022387076.1	K05349	bglX; beta-glucosidase [EC:3.2.1.21]	853
XP_022387090.1	K02155	ATPeV0C, ATP6L; V-type H+-transporting ATPase 16kDa proteolipid subunit	247
XP_022387092.1	K12859	TXNL4A, DIB1; U5 snRNP protein, DIM1 family	257
XP_022387093.1	K02891	RP-L22e, RPL22; large subunit ribosomal protein L22e	163
XP_022387094.1	K14570	REX1, REXO1, REXO5, RNH70; RNA exonuclease [EC:3.1.-.-]	451
XP_022387101.1	K06027	NSF, SEC18; vesicle-fusing ATPase [EC:3.6.4.6]	929
XP_022387106.1	K01477	alc, ALLC; allantoicase [EC:3.5.3.4]	344
XP_022387107.1	K19200	IAL; isopenicillin-N N-acyltransferase like protein	218
XP_022387110.1	K15902	LAGE3, PCC1; EKC/KEOPS complex subunit LAGE3/PCC1	15
XP_022387112.1	K06639	CDC14; cell division cycle 14 [EC:3.1.3.16 3.1.3.48]	649
XP_022387119.1	K12854	SNRNP200, BRR2; pre-mRNA-splicing helicase BRR2 [EC:5.6.2.6]	2995
XP_022387122.1	K11436	PRMT3; type I protein arginine methyltransferase [EC:2.1.1.319]	539
XP_022387124.1	K01415	ECE; endothelin-converting enzyme [EC:3.4.24.71]	533
XP_022387127.1	K08272	CAB39, MO25; calcium binding protein 39	437
XP_022387138.1	K01875	SARS, serS; seryl-tRNA synthetase [EC:6.1.1.11]	438
XP_022387141.1	K23856	GPX; peroxiredoxin [EC:1.11.1.24]	228
XP_022387144.1	K00213	DHCR7; 7-dehydrocholesterol reductase [EC:1.3.1.21]	294
XP_022387145.1	K02805	wecE, rffA; dTDP-4-amino-4,6-dideoxygalactose transaminase [EC:2.6.1.59]	401
XP_022387146.1	K08678	UXS1, uxs; UDP-glucuronate decarboxylase [EC:4.1.1.35]	340
XP_022387149.1	K01192	E3.2.1.25, MANBA, manB; beta-mannosidase [EC:3.2.1.25]	723
XP_022387151.1	K01338	lon; ATP-dependent Lon protease [EC:3.4.21.53]	997
XP_022387152.1	K01749	hemC, HMBS; hydroxymethylbilane synthase [EC:2.5.1.61]	326
XP_022387153.1	K17606	IGBP1, TAP42; immunoglobulin-binding protein 1	283
XP_022387154.1	K11592	DICER1, DCR1; endoribonuclease Dicer [EC:3.1.26.-]	892
XP_022387156.1	K03028	PSMD2, RPN1; 26S proteasome regulatory subunit N1	1203
XP_022387157.1	K07179	RIOK2; RIO kinase 2 [EC:2.7.11.1]	480
XP_022387158.1	K02892	RP-L23, MRPL23, rplW; large subunit ribosomal protein L23	114
XP_022387159.1	K04459	DUSP, MKP; dual specificity MAP kinase phosphatase [EC:3.1.3.16 3.1.3.48]	460
XP_022387160.1	K08734	MLH1; DNA mismatch repair protein MLH1	786
XP_022387162.1	K02677	PRKCA; classical protein kinase C alpha type [EC:2.7.11.13]	786
XP_022387163.1	K02149	ATPeV1D, ATP6M; V-type H+-transporting ATPase subunit D	346
XP_022387164.1	K21767	TBCD; tubulin-specific chaperone D	584
XP_022387166.1	K15423	PPP4C; serine/threonine-protein phosphatase 4 catalytic subunit [EC:3.1.3.16]	208
XP_022387167.1	K15025	EIF1AD; probable RNA-binding protein EIF1AD	21
XP_022387168.1	K03845	ALG3; alpha-1,3-mannosyltransferase [EC:2.4.1.258]	328
XP_022387170.1	K12867	SYF1, XAB2; pre-mRNA-splicing factor SYF1	1176
XP_022387171.1	K10273	FBXL7; F-box and leucine-rich repeat protein 7	706
XP_022387175.1	K21890	GHITM, DERP2, TMBIM5; growth hormone-inducible transmembrane protein	49
XP_022387176.1	K15901	TPRKB, CGI121; EKC/KEOPS complex subunit TPRKB/CGI121	120
XP_022387177.1	K12876	RBM8A, Y14; RNA-binding protein 8A	173
XP_022387182.1	K02867	RP-L11, MRPL11, rplK; large subunit ribosomal protein L11	194
XP_022387183.1	K28035	NPR, HAL; NPR/Hal family protein kinase [EC:2.7.11.1]	682
XP_022387184.1	K15361	WDR48, UAF1; WD repeat-containing protein 48	825
XP_022387185.1	K04075	tilS, mesJ; tRNA(Ile)-lysidine synthase [EC:6.3.4.19]	129
XP_022387187.1	K18443	GBF1; golgi-specific brefeldin A-resistance guanine nucleotide exchange factor 1	1512
XP_022387188.1	K11254	H4; histone H4	52
XP_022387189.1	K10413	DYNC1H; dynein cytoplasmic 1 heavy chain	6070
XP_022387193.1	K10777	LIG4, DNL4; DNA ligase 4 [EC:6.5.1.1]	941
XP_022387197.1	K07304	msrA; peptide-methionine (S)-S-oxide reductase [EC:1.8.4.11]	254
XP_022387198.1	K01077	E3.1.3.1, phoA, phoB; alkaline phosphatase [EC:3.1.3.1]	664
XP_022387200.1	K07055	TRM12, TYW2; tRNA wybutosine-synthesizing protein 2 [EC:2.5.1.114]	180
XP_022387202.1	K15451	PPM2, LCMT2, TYW4; tRNA wybutosine-synthesizing protein 4 [EC:2.1.1.290 2.3.1.231]	775
XP_022387203.1	K17908	WIPI1_2, ATG18; autophagy-related protein 18	491
XP_022387204.1	K10401	KIF18A; kinesin family member 18A	922
XP_022387209.1	K01626	E2.5.1.54, aroF, aroG, aroH; 3-deoxy-7-phosphoheptulonate synthase [EC:2.5.1.54]	601
XP_022387213.1	K13333	PLB; lysophospholipase [EC:3.1.1.5]	713
XP_022387219.1	K08139	HXT; MFS transporter, SP family, sugar:H+ symporter	551
XP_022387222.1	K05349	bglX; beta-glucosidase [EC:3.2.1.21]	627
XP_022387223.1	K05349	bglX; beta-glucosidase [EC:3.2.1.21]	677
XP_022387228.1	K01792	E5.1.3.15; glucose-6-phosphate 1-epimerase [EC:5.1.3.15]	322
XP_022387229.1	K17867	DPH4, DNAJC24; diphthamide biosynthesis protein 4	121
XP_022387230.1	K00428	E1.11.1.5; cytochrome c peroxidase [EC:1.11.1.5]	467
XP_022387240.1	K03243	EIF5B; translation initiation factor 5B	33
XP_022387241.1	K05658	ABCB1, CD243; ATP-binding cassette, subfamily B (MDR/TAP), member 1 [EC:7.6.2.2]	758
XP_022387247.1	K00128	ALDH; aldehyde dehydrogenase (NAD+) [EC:1.2.1.3]	681
XP_022387248.1	K24137	PRX1; glutaredoxin/glutathione-dependent peroxiredoxin [EC:1.11.1.25 1.11.1.27]	328
XP_022387252.1	K11805	DCAF7, HAN11; DDB1- and CUL4-associated factor 7	563
XP_022387255.1	K12667	RPN2, SWP1; dolichyl-diphosphooligosaccharide---protein glycosyltransferase subunit 2 (ribophorin II)	231
XP_022387258.1	K00799	GST, gst; glutathione S-transferase [EC:2.5.1.18]	120
XP_022387262.1	K09259	ANK3, ANKG; ankyrin-3	109
XP_022387263.1	K19791	FET3_5; iron transport multicopper oxidase	689
XP_022387264.1	K09022	ridA, tdcF, RIDA; 2-iminobutanoate/2-iminopropanoate deaminase [EC:3.5.99.10]	47
XP_022387266.1	K01183	E3.2.1.14; chitinase [EC:3.2.1.14]	323
XP_022387268.1	K01796	AMACR, mcr; alpha-methylacyl-CoA racemase [EC:5.1.99.4]	446
XP_022387270.1	K10750	CHAF1A; chromatin assembly factor 1 subunit A	198
XP_022387273.1	K13354	SLC25A17, PMP34; solute carrier family 25 (peroxisomal adenine nucleotide transporter), member 17	329
XP_022387274.1	K07874	RAB1A; Ras-related protein Rab-1A	333
XP_022387276.1	K03142	TFIIH2, GTF2H2, SSL1; transcription initiation factor TFIIH subunit 2	224
XP_022387279.1	K16261	YAT; yeast amino acid transporter	662
XP_022387280.1	K01897	ACSL, fadD; long-chain-fatty-acid---CoA ligase [EC:6.2.1.3]	739
XP_022387281.1	K10878	SPO11; meiotic recombination protein SPO11	243
XP_022387282.1	K01852	LSS, ERG7; lanosterol synthase [EC:5.4.99.7]	909
XP_022387284.1	K24983	G3BP2; Ras GTPase-activating protein-binding protein 2	343
XP_022387285.1	K11562	NNF1; kinetochore protein NNF1	22
XP_022387289.1	K23678	PQLC2, SLC66A1, LAAT1; solute carrier family 66 (lysosomal lysine-arginine transporter), member 1	247
XP_022387290.1	K11414	SIRT4, SIR2L4; NAD-dependent protein deacetylase/lipoamidase sirtuin 4 [EC:2.3.1.286 2.3.1.313]	398
XP_022387292.1	K22071	FDX2; ferredoxin-2, mitochondrial	215
XP_022387293.1	K17967	UGO1; mitochondrial fusion and transport protein UGO1	314
XP_022387297.1	K01113	phoD; alkaline phosphatase D [EC:3.1.3.1]	409
XP_022387298.1	K03106	SRP54, ffh; signal recognition particle subunit SRP54 [EC:3.6.5.4]	691
XP_022387299.1	K07243	FTR, FTH1, efeU; high-affinity iron transporter	377
XP_022387302.1	K03685	rnc, DROSHA, RNT1; ribonuclease III [EC:3.1.26.3]	154
XP_022387303.1	K12829	SF3B2, SAP145, CUS1; splicing factor 3B subunit 2	588
XP_022387307.1	K10949	KDELR; ER lumen protein retaining receptor	296
XP_022387308.1	K03934	NDUFS1; NADH dehydrogenase (ubiquinone) Fe-S protein 1 [EC:7.1.1.2]	1085
XP_022387309.1	K15283	SLC35E1; solute carrier family 35, member E1	497
XP_022387311.1	K00415	QCR2, UQCRC2; ubiquinol-cytochrome c reductase core subunit 2	426
XP_022387312.1	K03023	RPC3, POLR3C; DNA-directed RNA polymerase III subunit RPC3	74
XP_022387315.1	K17069	MET17; O-acetylhomoserine/O-acetylserine sulfhydrylase [EC:2.5.1.49 2.5.1.47]	615
XP_022387316.1	K15560	NRD1; protein NRD1	545
XP_022387317.1	K01647	CS, gltA; citrate synthase [EC:2.3.3.1]	754
XP_022387319.1	K04079	HSP90A, htpG; molecular chaperone HtpG	1029
XP_022387320.1	K01268	LAP4; aminopeptidase I [EC:3.4.11.22]	565
XP_022387322.1	K11883	NOB1; RNA-binding protein NOB1	393
XP_022387324.1	K15322	TSEN2; tRNA-splicing endonuclease subunit Sen2 [EC:4.6.1.16]	317
XP_022387325.1	K11130	NOP10, NOLA3; H/ACA ribonucleoprotein complex subunit 3	95
XP_022387326.1	K02899	RP-L27, MRPL27, rpmA; large subunit ribosomal protein L27	184
XP_022387327.1	K04555	UBE2G2, UBC7; ubiquitin-conjugating enzyme E2 G2 [EC:2.3.2.23]	279
XP_022387328.1	K27888	PLSCR; phospholipid scramblase	318
XP_022387329.1	K17435	MRPL54; large subunit ribosomal protein L54	118
XP_022387330.1	K01784	galE, GALE; UDP-glucose 4-epimerase [EC:5.1.3.2]	412
XP_022387332.1	K02888	RP-L21, MRPL21, rplU; large subunit ribosomal protein L21	21
XP_022387336.1	K25986	ydcJ; 2-oxoadipate dioxygenase/decarboxylase [EC:1.13.11.93]	334
XP_022387337.1	K14842	NSA2; ribosome biogenesis protein NSA2	403
XP_022387338.1	K08866	TTK, MPS1; serine/threonine-protein kinase TTK/MPS1 [EC:2.7.12.1]	649
XP_022387342.1	K20803	UBE3D; ubiquitin-protein ligase E3 D [EC:2.3.2.26]	173
XP_022387343.1	K19245	JLP1; sulfonate dioxygenase [EC:1.14.11.-]	373
XP_022387347.1	K14548	UTP4, CIRH1A; U3 small nucleolar RNA-associated protein 4	722
XP_022387349.1	K03657	uvrD, pcrA; ATP-dependent DNA helicase UvrD/PcrA [EC:5.6.2.4]	761
XP_022387352.1	K22285	OSBPL8, ORP8; oxysterol-binding protein-related protein 8	561
XP_022387353.1	K11483	HOS2; histone deacetylase HOS2 [EC:3.5.1.98]	494
XP_022387355.1	K08281	pncA; nicotinamidase/pyrazinamidase [EC:3.5.1.19 3.5.1.-]	91
XP_022387358.1	K06990	MEMO1; MEMO1 family protein	347
XP_022387360.1	K20824	NAA38; N-alpha-acetyltransferase 38, NatC auxiliary subunit	16
XP_022387365.1	K01282	DAP2; dipeptidyl aminopeptidase B [EC:3.4.14.-]	954
XP_022387367.1	K22132	tcdA; tRNA threonylcarbamoyladenosine dehydratase	572
XP_022387368.1	K13339	PEX6, PXAAA1; peroxin-6	1249
XP_022387369.1	K03012	RPB4, POLR2D; DNA-directed RNA polymerase II subunit RPB4	157
XP_022387370.1	K09569	FKBP2; FK506-binding protein 2 [EC:5.2.1.8]	175
XP_022387371.1	K14709	SLC39A1_2_3, ZIP1_2_3; solute carrier family 39 (zinc transporter), member 1/2/3	344
XP_022387374.1	K15429	TRM5, TRMT5; tRNA (guanine37-N1)-methyltransferase [EC:2.1.1.228]	427
XP_022387377.1	K15544	SSU72; RNA polymerase II subunit A C-terminal domain phosphatase SSU72 [EC:3.1.3.16]	324
XP_022387379.1	K06269	PPP1C; serine/threonine-protein phosphatase PP1 catalytic subunit [EC:3.1.3.16]	701
XP_022387380.1	K05857	PLCD; phosphatidylinositol phospholipase C, delta [EC:3.1.4.11]	97
XP_022387381.1	K08192	DAL5; MFS transporter, ACS family, DAL5 transporter family protein	622
XP_022387383.1	K17714	SAM37, TOM37; sorting and assembly machinery component 37	256
XP_022387385.1	K10877	RAD54B; DNA repair and recombination protein RAD54B [EC:5.6.2.-]	789
XP_022387388.1	K14856	SDA1, SDAD1; protein SDA1	804
XP_022387390.1	K27320	MSTO1, MST; protein misato	353
XP_022387391.1	K24909	DIP2C; disco-interacting protein 2 homolog C	592
XP_022387392.1	K02989	RP-S5e, RPS5; small subunit ribosomal protein S5e	353
XP_022387394.1	K19787	CARNMT1; carnosine N-methyltransferase [EC:2.1.1.22]	388
XP_022387395.1	K21544	NSF1, BCR1, DVRA; C2H2 transcription facotor	414
XP_022387401.1	K00107	ALO; D-arabinono-1,4-lactone oxidase [EC:1.1.3.37]	572
XP_022387404.1	K07943	ARL2; ADP-ribosylation factor-like protein 2	279
XP_022387405.1	K13181	DDX27, DRS1; ATP-dependent RNA helicase DDX27 [EC:5.6.2.7]	779
XP_022387406.1	K01649	leuA, IMS; 2-isopropylmalate synthase [EC:2.3.3.13]	842
XP_022387409.1	K24909	DIP2C; disco-interacting protein 2 homolog C	1299
XP_022387410.1	K08286	E2.7.11.-; protein-serine/threonine kinase [EC:2.7.11.-]	742
XP_022387413.1	K19366	SPG20; spartin	66
XP_022387414.1	K09486	HYOU1; hypoxia up-regulated 1	755
XP_022387416.1	K09550	PFDN4; prefoldin subunit 4	162
XP_022387417.1	K21141	ATG27; autophagy-related protein 27	34
XP_022387419.1	K03695	clpB; ATP-dependent Clp protease ATP-binding subunit ClpB	1234
XP_022387422.1	K03860	PIGQ, GPI1; phosphatidylinositol N-acetylglucosaminyltransferase subunit Q	714
XP_022387423.1	K17968	TRIAP1, MDM35; TRIAP1/MDM35 family protein	17
XP_022387424.1	K17765	MDM12; mitochondrial distribution and morphology protein 12	258
XP_022387425.1	K05767	IQGAP2_3; Ras GTPase-activating-like protein IQGAP2/3	922
XP_022387426.1	K12591	RRP6, EXOSC10; exosome complex exonuclease RRP6 [EC:3.1.13.-]	662
XP_022387427.1	K10703	HACD, PHS1, PAS2; very-long-chain (3R)-3-hydroxyacyl-CoA dehydratase [EC:4.2.1.134]	162
XP_022387428.1	K08735	MSH2; DNA mismatch repair protein MSH2	1244
XP_022387430.1	K09478	ACADSB; short-chain 2-methylacyl-CoA dehydrogenase [EC:1.3.8.5]	609
XP_022387432.1	K05283	PIGW; glucosaminylphosphatidylinositol acyltransferase [EC:2.3.-.-]	473
XP_022387433.1	K09540	SEC63, DNAJC23; translocation protein SEC63	667
XP_022387435.1	K14213	PEPD; Xaa-Pro dipeptidase [EC:3.4.13.9]	422
XP_022387438.1	K12871	CCDC12; coiled-coil domain-containing protein 12	154
XP_022387440.1	K07297	ADIPOR; adiponectin receptor	520
XP_022387441.1	K13174	THOC5; THO complex subunit 5	176
XP_022387442.1	K05291	PIGS; GPI-anchor transamidase subunit S	471
XP_022387444.1	K04564	SOD2; superoxide dismutase, Fe-Mn family [EC:1.15.1.1]	271
XP_022387445.1	K03249	EIF3F; translation initiation factor 3 subunit F	382
XP_022387446.1	K03127	TAF13; transcription initiation factor TFIID subunit 13	164
XP_022387450.1	K12195	CHMP6, VPS20; charged multivesicular body protein 6	202
XP_022387451.1	K14571	RIX7, NVL; ribosome biogenesis ATPase	838
XP_022387454.1	K01288	KEX1; carboxypeptidase D [EC:3.4.16.6]	648
XP_022387455.1	K24730	CIAO1, CIA1; cytosolic iron-sulfur protein assembly protein CIAO1	165
XP_022387457.1	K25877	MYG1; MYG1 exonuclease [EC:3.1.-.-]	412
XP_022387462.1	K01265	map; methionyl aminopeptidase [EC:3.4.11.18]	596
XP_022387464.1	K07213	ATOX1, ATX1, copZ, golB; copper chaperone	72
XP_022387466.1	K00968	PCYT1; choline-phosphate cytidylyltransferase [EC:2.7.7.15]	483
XP_022387467.1	K14675	TGL3; TAG lipase / lysophosphatidylethanolamine acyltransferase [EC:3.1.1.3 2.3.1.-]	71
XP_022387468.1	K01053	gnl, RGN; gluconolactonase [EC:3.1.1.17]	73
XP_022387470.1	K02994	RP-S8, MRPS8, rpsH; small subunit ribosomal protein S8	184
XP_022387472.1	K07748	NSDHL, ERG26; sterol-4alpha-carboxylate 3-dehydrogenase (decarboxylating) [EC:1.1.1.170]	143
XP_022387473.1	K00486	KMO; kynurenine 3-monooxygenase [EC:1.14.13.9]	527
XP_022387475.1	K20308	TRAPPC11; trafficking protein particle complex subunit 11	142
XP_022387476.1	K14774	UTP25, DEF; U3 small nucleolar RNA-associated protein 25	676
XP_022387479.1	K02940	RP-L9e, RPL9; large subunit ribosomal protein L9e	291
XP_022387485.1	K05681	ABCG2, CD338; ATP-binding cassette, subfamily G (WHITE), member 2	1243
XP_022387486.1	K12816	CDC40, PRP17; pre-mRNA-processing factor 17	660
XP_022387487.1	K20368	CNIH, ERV14; protein cornichon	231
XP_022387489.1	K14298	RAE1, GLE2; mRNA export factor	516
XP_022387493.1	K13117	DHX35; ATP-dependent RNA helicase DDX35 [EC:5.6.2.6]	846
XP_022387494.1	K00551	PEMT; phosphatidylethanolamine/phosphatidyl-N-methylethanolamine N-methyltransferase [EC:2.1.1.17 2.1.1.71]	259
XP_022387495.1	K17887	SNX25, MDM1; sorting nexin-25	911
XP_022387496.1	K18637	AXL2; axial budding pattern protein 2	77
XP_022387498.1	K00942	gmk, GUK1; guanylate kinase [EC:2.7.4.8]	195
XP_022387499.1	K16938	SEPT3_9_12; septin 3/9/12	556
XP_022387500.1	K12601	SKI8; superkiller protein 8	27
XP_022387501.1	K11558	SPC25; kinetochore protein Spc25, fungi type	41
XP_022387502.1	K15218	RRN6; RNA polymerase I-specific transcription initiation factor RRN6	65
XP_022387506.1	K14803	PTC2_3; protein phosphatase PTC2/3 [EC:3.1.3.16]	406
XP_022387507.1	K18588	COQ10; coenzyme Q-binding protein COQ10	17
XP_022387508.1	K15177	LEO1; RNA polymerase-associated protein LEO1	282
XP_022387510.1	K14824	ERB1, BOP1; ribosome biogenesis protein ERB1	991
XP_022387514.1	K09650	PARL, PSARL, PCP1; rhomboid-like protein [EC:3.4.21.105]	151
XP_022387515.1	K01181	Xyn, EIX; endo-1,4-beta-xylanase [EC:3.2.1.8]	367
XP_022387517.1	K08192	DAL5; MFS transporter, ACS family, DAL5 transporter family protein	508
XP_022387518.1	K01469	OPLAH, OXP1, oplAH; 5-oxoprolinase (ATP-hydrolysing) [EC:3.5.2.9]	1530
XP_022387520.1	K22248	TP; alpha,alpha-trehalose phosphorylase (configuration-retaining) [EC:2.4.1.231]	64
XP_022387528.1	K10575	UBE2G1, UBC7; ubiquitin-conjugating enzyme E2 G1 [EC:2.3.2.23]	183
XP_022387530.1	K05351	E1.1.1.9; D-xylulose reductase [EC:1.1.1.9]	318
XP_022387533.1	K17742	SOU1; sorbose reductase [EC:1.1.1.289]	307
XP_022387541.1	K00021	HMGCR; hydroxymethylglutaryl-CoA reductase (NADPH) [EC:1.1.1.34]	566
XP_022387546.1	K01469	OPLAH, OXP1, oplAH; 5-oxoprolinase (ATP-hydrolysing) [EC:3.5.2.9]	1586
XP_022387550.1	K26400	quiC1, QA-4; 3-dehydroshikimate dehydratase [EC:4.2.1.118]	291
XP_022387557.1	K03786	aroQ, qutE; 3-dehydroquinate dehydratase II [EC:4.2.1.10]	183
XP_022387565.1	K01061	E3.1.1.45; carboxymethylenebutenolidase [EC:3.1.1.45]	379
XP_022387566.1	K19932	NCS1; neuronal calcium sensor	259
XP_022387568.1	K03842	ALG1; beta-1,4-mannosyltransferase [EC:2.4.1.142]	468
XP_022387569.1	K00626	ACAT, atoB; acetyl-CoA C-acetyltransferase [EC:2.3.1.9]	588
XP_022387570.1	K00276	AOC3, AOC2, tynA; primary-amine oxidase [EC:1.4.3.21]	670
XP_022387571.1	K14692	SLC30A5_7, ZNT5_7, MTP, MSC2; solute carrier family 30 (zinc transporter), member 5/7	391
XP_022387572.1	K14765	NGDN, LCP5; U3 small nucleolar ribonucleoprotein protein LCP5	257
XP_022387573.1	K17086	TM9SF2_4; transmembrane 9 superfamily member 2/4	652
XP_022387574.1	K10573	UBE2A, UBC2, RAD6A; ubiquitin-conjugating enzyme E2 A [EC:2.3.2.23]	272
XP_022387575.1	K10396	KIF5; kinesin family member 5 (plus-end-directed kinesin ATPase) [EC:5.6.1.3]	998
XP_022387577.1	K13993	HSP20; HSP20 family protein	74
XP_022387580.1	K23801	PCID2, THP1; nuclear mRNA export protein PCID2/THP1	305
XP_022387581.1	K09828	DHCR24, DWF1; Delta24-sterol reductase [EC:1.3.1.72 1.3.1.-]	102
XP_022387582.1	K28059	AMF1; MFS transporter, DHA2 family, low affinity ammonium transporter	538
XP_022387584.1	K01732	E4.2.2.10; pectin lyase [EC:4.2.2.10]	73
XP_022387586.1	K01267	DNPEP; aspartyl aminopeptidase [EC:3.4.11.21]	671
XP_022387588.1	K08497	SEC20; protein transport protein SEC20	27
XP_022387590.1	K01507	ppa; inorganic pyrophosphatase [EC:3.6.1.1]	483
XP_022387591.1	K05543	DUS2; tRNA-dihydrouridine synthase 2 [EC:1.3.1.91]	451
XP_022387592.1	K01358	clpP, CLPP; ATP-dependent Clp protease, protease subunit [EC:3.4.21.92]	277
XP_022387594.1	K01101	E3.1.3.41; 4-nitrophenyl phosphatase [EC:3.1.3.41]	372
[truncated: 2,757 more rows]
