# Supplementary material for: Rumen Mycobiome Thiamine Metabolism Contributes to Subacute Rumen Acidosis Tolerance in Goats Through Enhancing Epithelial Cell Proliferation via IGFBP2/IGF1 Axis Activation
Source: Exploration (Beijing). 2026 Feb 24;6(2):70142. doi: 10.1002/exp2.70142 (PMC13094527; doi:10.1002/exp2.70142)
Supplement: Supplementary file 1 — exp270142‐sup‐0001‐SuppMat.zip. [file EXP2-6-70142-s001.zip › Supplemental_Table_S1.xls]

## Sheet: Sheet1
Table S1 Ingredients and nutrient composition of two diets
Item	Treatment
	CON	HC
Ingredient(%of DM)
Corn silage	46.2	19.8
Alfalfa hay	23.8	10.2
Whole corn	17.53	40.9
Wheat bran	8.65	20.19
Soybean meal	2.26	5.27
Limestone	0.57	2.33
Salt	0.09	0.22
Vitamin-mineral mix1	0.9	2.1
Nutrient composition
DM2 (%)	46.69	64.07
NEL (MJ Kg-1)	4.02	5.53
CP (%)	10.42	12.38
Starch (%)	16.91	35.96
NFC (%)	30.94	45.37
NDF (%)	49.22	31.99
ADF (%)	31.58	17.77
1Vitamin-mineral mix (per kilogram): 450 mg of nicotinic acid, 600 mg of Mn, 950 mg of Zn, 430 mg of Fe, 650 mg of Cu, 30 mg of Se, 45 mg of I, 20 mg of Co, 800 mg of vitamin E, 45,000 IU of vitamin D, and 120,000 IU of vitamin A.
2DM, dry matter; NEL, net energy of lactation; CP, crude protein; NFC, non-fiber carbohydrate; NDF, neutral detergent fibre and ADF, acid detergent fibre.
