# Supplementary material for: Rumen Mycobiome Thiamine Metabolism Contributes to Subacute Rumen Acidosis Tolerance in Goats Through Enhancing Epithelial Cell Proliferation via IGFBP2/IGF1 Axis Activation
Source: Exploration (Beijing). 2026 Feb 24;6(2):70142. doi: 10.1002/exp2.70142 (PMC13094527; doi:10.1002/exp2.70142)
Supplement: Supplementary file 1 — exp270142‐sup‐0001‐SuppMat.zip. [file EXP2-6-70142-s001.zip › Supplemental_Table_S2.xls]

## Sheet: Sheet1
Table S2 Ingredients and nutrient composition of trial in dairy goat with 3 different types diets
Item	Treatment
	CON	HCD	HCD-T
Ingredient(%of DM)
Corn grain	14.54	60.23	60.23
Soybean meal	12.5	7.1	7.1
Oat grass hay	56	24	24
Alfalfa hay	14	6	6
Calcium hydrophosphate	1.38	0.52	0.52
Limestone	0.58	1.15	1.15
NaCl	0.5	0.5	0.5
Premix1	0.5	0.5	0.5
Nutrient composition
NEL (MJ Kg-1)	15.2	15.4	15.4
CP (%)	17.88	17.75	17.75
Starch (%)	26.17	51.56	51.56
NDF (%)	43.68	27.53	26.53
ADF (%)	25.32	15.15	15.15
Thiamine(mg kg-1 of DM)	1.56	1.82	204.82
Calcium (%）	1.46	1.32	1.32
Phosphorus (%)	0.54	0.57	0.57
1 Premix:25mg/kg of Cu, 75mg/kg 0f Fe, 105 mg/kg of Zn, 0.0024 mg/kg of CoCl2, 0.016 mg/kg of Na, 12000 IU/kg of VA, 10000 IU/kg of VD3, 25 mg/kg of VE, 36 mg/kg of Nicotinic acid, 100 mg/kg Choline.
